# Supplementary material for: Tryptophan-Derived Metabolites and Glutamate Dynamics in Fatal Insulin Poisoning: Mendelian Randomization of Human Cohorts and Experimental Validation in Rat Models
Source: Int J Mol Sci. 2025 Apr 27;26(9):4152. doi: 10.3390/ijms26094152 (PMC12072148; doi:10.3390/ijms26094152)
Supplement: Supplementary file 1 [file ijms-26-04152-s001.zip]

Archive with 5 entries (5 files):
- Supplementary Figures.pdf
- Supplementary Table S1.csv
- Supplementary Table S2.xlsx
- Supplementary Table S3.xlsx
- Supplementary Table S4.xlsx
