# Supplementary material for: Tryptophan-Derived Metabolites and Glutamate Dynamics in Fatal Insulin Poisoning: Mendelian Randomization of Human Cohorts and Experimental Validation in Rat Models
Source: Int J Mol Sci. 2025 Apr 27;26(9):4152. doi: 10.3390/ijms26094152 (PMC12072148; doi:10.3390/ijms26094152)
Supplement: Supplementary file 1 [file ijms-26-04152-s001.zip › Supplementary Table S1.csv]

SNP	effect_allele.exposure	other_allele.exposure	eaf.exposure	beta.exposure	se.exposure	pval.exposure	F statistics
rs139452208	A	T	0.0134722	1.3917	0.301195	3.83E-06	21.34989475
rs151283581	T	C	0.00924172	1.78641	0.384612	3.41E-06	21.57330194
rs75010596	A	C	0.0105847	1.62336	0.348918	3.28E-06	21.64626308
rs7107784	G	A	0.286412	-0.324342	0.0695414	3.10E-06	21.75301812
rs116990312	T	G	0.00975352	1.7551	0.374494	2.78E-06	21.96412995
rs78835796	C	G	0.1097	0.482573	0.102645	2.58E-06	22.10296015
rs111594182	A	G	0.0472981	0.748865	0.158433	2.28E-06	22.34167731
rs7071108	T	G	0.078967	0.578863	0.121628	1.94E-06	22.65084724
rs143331036	G	A	0.00765949	2.03154	0.426127	1.87E-06	22.72859816
rs564196801	A	G	0.0300759	1.00601	0.207924	1.31E-06	23.40967329
rs11947513	C	T	0.275039	0.345861	0.0710797	1.14E-06	23.67620073
rs144176389	C	T	0.0197211	1.21654	0.24993	1.13E-06	23.69277924
rs72843363	T	A	0.0308295	0.96011	0.195838	9.46E-07	24.03521746
rs10937308	G	C	0.469336	-0.313908	0.0626244	5.37E-07	25.12566771
rs1719515	A	G	0.453662	0.317557	0.0629454	4.54E-07	25.45161736
rs28746894	T	C	0.229087	-0.420575	0.0776003	5.97E-08	29.37379819
rs9273363	A	C	0.301601	0.749806	0.0712366	6.59E-26	110.7876771
