# Supplementary material for: Tryptophan-Derived Metabolites and Glutamate Dynamics in Fatal Insulin Poisoning: Mendelian Randomization of Human Cohorts and Experimental Validation in Rat Models
Source: Int J Mol Sci. 2025 Apr 27;26(9):4152. doi: 10.3390/ijms26094152 (PMC12072148; doi:10.3390/ijms26094152)
Supplement: Supplementary file 1 [file ijms-26-04152-s001.zip › Supplementary Table S2.xlsx]

## Sheet: Sheet1
Metabolite ID	Fold Change	pvalue	qvalue	VIP	Sample	Ion Mode	RT	CalcMz	Formula	Name	Delta Mass Da	Delta Mass ppm	Match	Level	Database	KEGG ID	HMDB ID	Super Class	Sub Class	Class	Final Class	Super Pathway	Sub Pathway	Pathway	State	20230809_QC_06	20230809_QC_07	20230809_QC_08	20230809_QC_09	20230809_QC_10	20230809_QC_11	20230809_QC_12	20230809_QC_13	20230809_QC_14	20230809_QC_15	C1	C2	C3	C4	C8	C9	C10	C11	C13	C17	C18	A2	A4	A5
4.147_187.00703	1.61528	0.0634855	0.120348	0.641162	acute:control	NEG	4.147	187.007	C7 H8 O4 S	p-Cresylsulfate	-2.14e-05	-0.113723	91.9691	level1	Masslist	NA	NA	NA	NA	NA	NA	NA	NA	NA	Non-significant	6.44546e+07	6.07969e+07	6.34018e+07	6.10254e+07	6.17234e+07	6.27197e+07	6.26406e+07	6.33261e+07	6.16412e+07	5.92369e+07	4.29321e+07	3.95318e+07	7.66281e+07	4.49185e+07	2.81634e+07	2.14708e+07	4.99965e+07	6.24073e+07	4.97778e+07	8.08619e+07	8.48492e+07	3.563e+07	1.08942e+08	6.89873e+07
4.766_199.00703	1.37603	0.0994213	0.174203	0.642032	acute:control	NEG	4.766	199.007	C8 H8 O4 S	4-vinylphenol sulfate	-2.26e-05	-0.11284	90.8115	level1	Masslist	NA	NA	NA	NA	NA	NA	NA	NA	NA	Non-significant	849014	806749	826303	767371	798026	751697	780932	759965	773979	815266	402385	502046	621045	236678	497861	1.23101e+06	961864	1.27929e+06	470425	1.4824e+06	712596	881455	742314	587500
4.918_247.10781	1.58679	0.048473	0.0969009	0.824472	acute:control	POS	4.918	247.108	C13 H14 N2 O3	N-acetyl-d-tryptophan	7.78e-05	0.316152	95.7847	level1	BMDB	NA	NA	NA	NA	NA	NA	NA	NA	NA	Non-significant	9.15809e+06	9.50497e+06	9.46509e+06	9.39117e+06	9.25423e+06	9.19034e+06	9.00627e+06	8.85912e+06	8.98341e+06	9.08767e+06	8.10316e+06	1.3384e+07	1.01854e+07	6.12214e+06	3.79639e+06	1.10975e+07	1.4309e+07	6.05875e+06	8.3763e+06	3.75517e+06	2.67031e+06	1.11142e+07	1.39986e+07	1.8632e+07
B0006	1.60766	0.0620916	0.118333	0.81799	acute:control	POS	8.649	408.311	C24 H38 O4	Apocholic acid	17.0267	43627.2	87.3735	level1	BMDB2	NA	NA	NA	NA	NA	NA	NA	NA	NA	Non-significant	1.32453e+06	1.26564e+06	1.35003e+06	1.25412e+06	1.32587e+06	1.13995e+06	1.11626e+06	1.16494e+06	1.05151e+06	1.17688e+06	641613	788355	812187	790903	1.52033e+06	749512	1.31208e+06	1.71122e+06	2.21197e+06	326639	291298	1.30727e+06	1.48669e+06	3.07873e+06
HMDB0000014	0.865992	0.0880398	0.15801	0.415386	acute:control	POS	1.009	455.189	C9 H13 N3 O4	Deoxycytidine	0.000154	0.6772	93.9537	level1	BMDB	C00881	HMDB0000014	Nucleosides, nucleotides, and analogues	Pyrimidine 2'-deoxyribonucleosides	Pyrimidine nucleosides	Nucleic acids and analogues	Nucleotide metabolism	Pyrimidine metabolism	map00240 Pyrimidine metabolism; map01100 Metabolic pathways; map02010 ABC transporters	Non-significant	1.19339e+08	1.20444e+08	112726948	1.13158e+08	1.18357e+08	1.14511e+08	114972272	1.02899e+08	1.08551e+08	1.1251e+08	1.74958e+08	148752778	117642591	1.44351e+08	1.41099e+08	1.44047e+08	1.25209e+08	1.47218e+08	115601782	185782511	1.32462e+08	1.67019e+08	123850360	7.25258e+07
HMDB0000017	0.774861	0.16467	0.258363	0.407414	acute:control	NEG	2.992	182.046	C8 H9 N O4	4-Pyridoxic acid	2.17e-05	0.11881	94.0363	level1	Decode	C00847	HMDB0000017	Organoheterocyclic compounds	Pyridinecarboxylic acids and derivatives	Pyridines and derivatives	Pyridine and derivatives	Metabolism of cofactors and vitamins	Vitamin B6 metabolism	map00750 Vitamin B6 metabolism; map01100 Metabolic pathways; map01120 Microbial metabolism in diverse environments	Non-significant	2.35558e+07	2.25833e+07	2.29416e+07	2.29016e+07	2.33241e+07	2.23855e+07	2.2563e+07	2.28349e+07	2.25346e+07	2.18357e+07	2.40493e+07	4.58365e+07	2.59056e+07	1.84948e+07	1.24785e+07	2.86877e+07	4.41983e+07	2.14376e+07	2.6915e+07	1.64595e+07	1.39508e+07	1.77532e+07	1.02674e+07	35619104
HMDB0000030	0.928276	0.585468	0.67954	0.134292	acute:control	POS	4.212	245.096	C10 H16 N2 O3 S	Biotin	0.000144	0.590113	90.7994	level1	BMDB	C00120	HMDB0000030	Organoheterocyclic compounds	NA	Biotin and derivatives	Organoheterocyclic compounds	Metabolism of cofactors and vitamins	Biotin metabolism	map00780 Biotin metabolism; map01100 Metabolic pathways; map02010 ABC transporters; map04977 Vitamin digestion and absorption	Non-significant	2.72094e+06	2.77791e+06	2.7722e+06	2.70059e+06	2.52984e+06	2.58985e+06	2.63857e+06	2.49713e+06	2.42398e+06	2.52892e+06	4.17159e+06	3.70196e+06	4.99363e+06	2.84823e+06	2.66734e+06	2.34196e+06	3.25405e+06	2.39949e+06	2.73717e+06	1.89523e+06	2.7194e+06	2.57179e+06	2.95897e+06	3.39041e+06
HMDB0000039	1.31409	0.00393622	0.0118366	0.649021	acute:control	POS	1.804	89.1154	C4 H8 O2	Butyric acid	0.0556523	632.036	88.2944	level1	Decode	C00246	HMDB0000039	Lipids and lipid-like molecules	Fatty acids and conjugates	Fatty Acyls	Fatty acyls[FA]	Carbohydrate metabolism	Butanoate metabolism	map00650 Butanoate metabolism; map01100 Metabolic pathways; map04973 Carbohydrate digestion and absorption; map04974 Protein digestion and absorption	Non-significant	6.61859e+08	6.58224e+08	6.71887e+08	6.64017e+08	6.64285e+08	6.62099e+08	6.69202e+08	6.78964e+08	6.75646e+08	6.75636e+08	6.70274e+08	5.40135e+08	5.7463e+08	707968927	6.30398e+08	7.39015e+08	5.75483e+08	6.61465e+08	5.53174e+08	710569048	722102403	881603276	7.7509e+08	5.73132e+08
HMDB0000064	0.605451	0.0062162	0.0170506	0.892985	acute:control	POS	0.808	132.077	C4 H9 N3 O2	Creatine	0.000112	0.85784	95.4378	level1	BMDB	C00300	HMDB0000064	Organic acids and derivatives	Amino acids, peptides, and analogues	Carboxylic acids and derivatives	Amino acids, peptides, and analogues	Amino acid metabolism	Glycine, serine and threonine metabolism	map00260 Glycine, serine and threonine metabolism; map00330 Arginine and proline metabolism; map01100 Metabolic pathways	Non-significant	1.11969e+08	1.14069e+08	120166170	1.09042e+08	1.17218e+08	1.444e+08	1.31968e+08	1.47554e+08	1.33086e+08	1.37695e+08	221907674	1.36974e+08	2.85681e+08	1.20119e+08	1.32141e+08	1.76983e+08	1.70558e+08	249973321	1.76666e+08	1.3091e+08	9.10092e+07	1.12403e+08	1.39746e+08	1.27029e+08
HMDB0000070	1.06642	0.451965	0.55889	0.180994	acute:control	POS	1.002	130.086	C6 H11 N O2	Pipecolic acid	7.41e-05	0.574053	96.0179	level1	Decode	C00408	HMDB0000070	Organic acids and derivatives	Amino acids, peptides, and analogues	Carboxylic acids and derivatives	Amino acids, peptides, and analogues	Amino acid metabolism	Lysine degradation	map00310 Lysine degradation; map00960 Tropane, piperidine and pyridine alkaloid biosynthesis; map01060 Biosynthesis of plant secondary metabolites; map01064 Biosynthesis of alkaloids derived from ornithine, lysine and nicotinic acid; map01100 Metabolic pathways; map01110 Biosynthesis of secondary metabolites	Non-significant	8.82852e+07	9.21232e+07	9.06692e+07	8.94782e+07	9.40512e+07	9.53804e+07	8.93704e+07	8.35918e+07	8.58604e+07	8.95309e+07	1.02004e+08	7.98441e+07	1.05904e+08	1.0437e+08	6.6895e+07	1.50149e+08	7.70439e+07	7.93565e+07	104047515	1.47008e+08	9.09586e+07	1.15733e+08	1.09198e+08	6.9473e+07
HMDB0000089	1.23667	0.0623317	0.118594	0.536431	acute:control	NEG	1.086	242.078	C9 H13 N3 O5	Cytidine	-0.000164	-0.67356	95.6591	level1	BMDB	C00475	HMDB0000089	Nucleosides, nucleotides, and analogues	NA	Pyrimidine nucleosides	Nucleic acids and analogues	Nucleotide metabolism	Pyrimidine metabolism	map00240 Pyrimidine metabolism; map01100 Metabolic pathways; map02010 ABC transporters	Non-significant	3.20588e+06	3.1388e+06	3.10046e+06	3.23673e+06	3.11385e+06	3.17244e+06	3.0915e+06	3.15575e+06	3.09187e+06	3.03768e+06	4.48606e+06	4.26688e+06	3.03634e+06	2.92639e+06	2.62344e+06	2.37076e+06	3.97636e+06	4.09665e+06	2.36805e+06	2.86326e+06	2.8833e+06	3.58316e+06	4.1334e+06	5.96049e+06
HMDB0000094	0.75092	0.000939584	0.00370105	0.781803	acute:control	NEG	0.642	191.02	C6 H8 O7	Citrate	1.81e-05	0.0940911	96.4894	level1	BMDB	C00158	HMDB0000094	Organic acids and derivatives	Tricarboxylic acids and derivatives	Carboxylic acids and derivatives	Organic acids	Carbohydrate metabolism	Citrate cycle (TCA cycle)	map00020 Citrate cycle (TCA cycle); map00250 Alanine, aspartate and glutamate metabolism; map00630 Glyoxylate and dicarboxylate metabolism; map00720 Carbon fixation pathways in prokaryotes; map00997 Biosynthesis of various secondary metabolites - part 3; map01060 Biosynthesis of plant secondary metabolites; map01061 Biosynthesis of phenylpropanoids; map01062 Biosynthesis of terpenoids and steroid…	Non-significant	1.16583e+08	1.4204e+08	1.39528e+08	1.26649e+08	1.60126e+08	1.56473e+08	1.4394e+08	1.17155e+08	1.51166e+08	152323684	1.70985e+08	1.58975e+08	1.76416e+08	154559922	1.54532e+08	1.42324e+08	1.73851e+08	1.75618e+08	1.66573e+08	1.83123e+08	1.89116e+08	7.22987e+07	1.28764e+08	1.15211e+08
HMDB0000097	1.46544	0.000182636	0.00102488	0.905639	acute:control	POS	0.682	104.107	C5 H13 N O	Choline	7.28e-05	0.706418	94.1494	level1	BMDB	C00114	HMDB0000097	Organic nitrogen compounds	Quaternary ammonium salts	Organonitrogen compounds	Organic nitrogen compounds	Amino acid metabolism	Glycine, serine and threonine metabolism	map00260 Glycine, serine and threonine metabolism; map00564 Glycerophospholipid metabolism; map01100 Metabolic pathways; map02010 ABC transporters; map04725 Cholinergic synapse; map04976 Bile secretion; map05231 Choline metabolism in cancer	Non-significant	1432850049	1363634044	1356438719	1530810809	1314423202	1332640578	1435391824	1507247952	1562009428	1457417757	8.6616e+08	1395929186	9.67222e+08	1083826749	9.60922e+08	8.37594e+08	1196993017	9.90819e+08	1070537508	7.53944e+08	1066098910	1312822712	1755908844	2073661231
HMDB0000125	0.962823	0.436918	0.546235	0.372915	acute:control	POS	1.036	308.091	C10 H17 N3 O6 S	L-Glutathione reduced	9.07e-05	0.295402	94.2979	level1	BMDB	C00051	HMDB0000125	Organic acids and derivatives	Amino acids, peptides, and analogues	Carboxylic acids and derivatives	Amino acids, peptides, and analogues	Amino acid metabolism	Cysteine and methionine metabolism	map00270 Cysteine and methionine metabolism; map00480 Glutathione metabolism; map01100 Metabolic pathways; map02010 ABC transporters; map04216 Ferroptosis; map04918 Thyroid hormone synthesis; map04976 Bile secretion	Non-significant	7.72184e+06	7.98898e+06	7.87462e+06	7.92293e+06	8.04107e+06	8.49186e+06	8.55021e+06	7.84994e+06	8.27594e+06	8.05555e+06	5.75037e+06	8.57551e+06	6.10764e+06	3.37709e+06	4.64052e+06	4.31437e+06	3.61127e+07	5.30234e+06	2.55833e+06	6.7536e+06	6.45175e+06	1.02203e+07	4.12914e+06	1.14634e+07
HMDB0000131	1.47167	0.0382085	0.0797426	0.622767	acute:control	POS	0.722	115.037	C3 H8 O3	glycerin	21.9821	238813	87.382	level1	Decode	C00116	HMDB0000131	Organic oxygen compounds	Carbohydrates and carbohydrate conjugates	Organooxygen compounds	Carbohydrates	Carbohydrate metabolism	Pentose and glucuronate interconversions	map00040 Pentose and glucuronate interconversions; map00052 Galactose metabolism; map00561 Glycerolipid metabolism; map01100 Metabolic pathways; map02010 ABC transporters; map04714 Thermogenesis; map04723 Retrograde endocannabinoid signaling; map04923 Regulation of lipolysis in adipocytes	Non-significant	5.81586e+06	5.3761e+06	5.39204e+06	5.51323e+06	5.26896e+06	4.50193e+06	6.1876e+06	6.59037e+06	6.67919e+06	6.77448e+06	5.00664e+06	6.39444e+06	5.18037e+06	6.25351e+06	4.79228e+06	5.07089e+06	5.87957e+06	3.50182e+06	7.51416e+06	5.5883e+06	6.82497e+06	5.27857e+06	9.09452e+06	4.20341e+06
HMDB0000143	0.0343102	1.37e-13	4.56e-11	3.07625	acute:control	NEG	0.693	215.033	C6 H12 O6	D-galactose	-1.26e-05	-0.0701665	94.7823	level1	BMDB	C00984	HMDB0000143	Organic oxygen compounds	Carbohydrates and carbohydrate conjugates	Organooxygen compounds	Carbohydrates	Carbohydrate metabolism	Galactose metabolism	map00052 Galactose metabolism; map00520 Amino sugar and nucleotide sugar metabolism; map01100 Metabolic pathways	Down	7.09622e+07	6.56827e+07	6.86719e+07	6.38223e+07	6.39339e+07	6.00231e+07	6.39614e+07	6.55646e+07	6.45121e+07	6.22777e+07	1.13754e+08	4.17234e+07	6.76204e+07	9.12985e+07	9.08517e+07	1.38106e+08	1.20762e+08	1.29967e+08	8.68403e+07	1.56152e+08	1.19766e+08	4.06855e+06	2.28718e+06	2.22014e+06
HMDB0000148	0.591613	0.000449248	0.00205497	1.10756	acute:control	NEG	0.649	146.046	C5 H9 N O4	L-Glutamic acid	7.25e-05	0.492724	94.1984	level1	BMDB	C00025	HMDB0000148	Organic acids and derivatives	Amino acids, peptides, and analogues	Carboxylic acids and derivatives	Amino acids	Amino acid metabolism	Arginine biosynthesis	map00220 Arginine biosynthesis; map00250 Alanine, aspartate and glutamate metabolism; map00330 Arginine and proline metabolism; map00332 Carbapenem biosynthesis; map00340 Histidine metabolism; map00430 Taurine and hypotaurine metabolism; map00471 D-Glutamine and D-glutamate metabolism; map00480 Glutathione metabolism; map00524 Neomycin, kanamycin and gentamicin biosynthesis; map00630 Glyoxylate a…	Down	2.08207e+07	1.93389e+07	2.00481e+07	2.04463e+07	2.04931e+07	2.07095e+07	1.97395e+07	2.09089e+07	2.00052e+07	2.00006e+07	2.72631e+07	2.97423e+07	2.24969e+07	2.343e+07	1.92609e+07	2.52494e+07	2.09668e+07	2.22506e+07	2.16445e+07	1.8552e+07	2.29562e+07	1.16143e+07	1.42642e+07	3.00835e+07
HMDB0000158	0.793114	0.0293357	0.0637412	0.538599	acute:control	POS	1.103	182.081	C9 H11 N O3	L-Tyrosine	0.000135	0.745526	98.3725	level1	BMDB	C01536	HMDB0000158	Organic acids and derivatives	Amino acids, peptides, and analogues	Carboxylic acids and derivatives	Amino acids	NA	NA	NA	Non-significant	7.61724e+08	9.06125e+08	5.47341e+08	5.48742e+08	9.67953e+08	8.5632e+08	5.78882e+08	7.92697e+08	716539272	8.38726e+08	7.79459e+08	1256289005	9.62966e+08	6.31649e+08	9.74261e+08	1307357237	9.57232e+08	9.2397e+08	1011059725	9.16754e+08	8.2389e+08	7.59287e+08	861790294	7.54621e+08
HMDB0000159	1.11961	0.143446	0.232999	0.333603	acute:control	NEG	2.598	164.072	C9 H11 N O2	L-Phenylalanine	0.000114	0.689319	97.3984	level1	BMDB	C02057	HMDB0000159	Organic acids and derivatives	Amino acids, peptides, and analogues	Carboxylic acids and derivatives	Amino acids	NA	NA	NA	Non-significant	1.29636e+08	123073339	1.22986e+08	1.23518e+08	1.2718e+08	125500526	123962943	1.26809e+08	1.23479e+08	1.22896e+08	1.28432e+08	1.58334e+08	1.53746e+08	1.22163e+08	1.25075e+08	1.33889e+08	1.35653e+08	1.5637e+08	1.42037e+08	109082769	1.22222e+08	1.74183e+08	1.663e+08	1.79054e+08
HMDB0000162	0.479554	3.33e-10	2.35e-08	1.40418	acute:control	POS	0.731	116.071	C5 H9 N O2	L-Proline	0.000101	0.877265	96.4198	level1	BMDB	C00148	HMDB0000162	Organic acids and derivatives	Amino acids, peptides, and analogues	Carboxylic acids and derivatives	Amino acids	Amino acid metabolism	Arginine and proline metabolism	map00330 Arginine and proline metabolism; map00332 Carbapenem biosynthesis; map00333 Prodigiosin biosynthesis; map00401 Novobiocin biosynthesis; map00404 Staurosporine biosynthesis; map00970 Aminoacyl-tRNA biosynthesis; map01100 Metabolic pathways; map01110 Biosynthesis of secondary metabolites; map01130 Biosynthesis of antibiotics; map01230 Biosynthesis of amino acids; map02010 ABC transporters;…	Down	2.3588e+08	2.43021e+08	2.29413e+08	2.41671e+08	2.4806e+08	256201280	246011427	248324256	2.47109e+08	2.46514e+08	2.9907e+08	389110056	3.87556e+08	3.72454e+08	3.11291e+08	3.81491e+08	3.25235e+08	3.25351e+08	3.2066e+08	4.1197e+08	3.73396e+08	1.92406e+08	1.95213e+08	1.97546e+08
HMDB0000167	0.903639	0.466677	0.573061	0.238037	acute:control	POS	0.663	120.003	C4 H9 N O3	L-Threonine	-0.0623155	-523.404	84.4803	level1	BMDB	C00188	HMDB0000167	Organic acids and derivatives	Amino acids, peptides, and analogues	Carboxylic acids and derivatives	Amino acids	Amino acid metabolism	Glycine, serine and threonine metabolism	map00260 Glycine, serine and threonine metabolism; map00261 Monobactam biosynthesis; map00290 Valine, leucine and isoleucine biosynthesis; map00860 Porphyrin and chlorophyll metabolism; map00970 Aminoacyl-tRNA biosynthesis; map00997 Biosynthesis of various secondary metabolites - part 3; map01060 Biosynthesis of plant secondary metabolites; map01100 Metabolic pathways; map01110 Biosynthesis of se…	Non-significant	9.93641e+06	9.72845e+06	9.71378e+06	1.0126e+07	9.82776e+06	9.96853e+06	9.97987e+06	1.05824e+07	9.63253e+06	1.04702e+07	1.44092e+07	7.04873e+06	1.05139e+07	1.31214e+07	1.01689e+07	1.5691e+07	9.59944e+06	5.77647e+06	9.88234e+06	1.48232e+07	1.34036e+07	1.04648e+07	9.94425e+06	8.81965e+06
HMDB0000177	1.17695	0.0054932	0.0154035	0.53269	acute:control	NEG	0.726	154.062	C6 H9 N3 O2	L-Histidine	0.000115	0.741739	92.1839	level1	BMDB	C00135	HMDB0000177	Organic acids and derivatives	Amino acids, peptides, and analogues	Carboxylic acids and derivatives	Amino acids	Amino acid metabolism	Histidine metabolism	map00340 Histidine metabolism; map00410 beta-Alanine metabolism; map00970 Aminoacyl-tRNA biosynthesis; map01060 Biosynthesis of plant secondary metabolites; map01065 Biosynthesis of alkaloids derived from histidine and purine; map01100 Metabolic pathways; map01110 Biosynthesis of secondary metabolites; map01230 Biosynthesis of amino acids; map02010 ABC transporters; map04974 Protein digestion and…	Non-significant	1.03085e+07	10122314	1.02817e+07	1.0898e+07	1.01196e+07	1.0434e+07	9.99571e+06	1.05084e+07	1.08767e+07	1.03627e+07	9.21263e+06	1.07865e+07	1.17916e+07	9.83826e+06	9.1243e+06	1.30128e+07	9.4713e+06	9.83744e+06	1.03457e+07	1.26745e+07	9.15918e+06	1.37665e+07	1.38765e+07	1.18518e+07
HMDB0000182	0.917993	0.384539	0.498156	0.208814	acute:control	POS	0.582	147.113	C6 H14 N2 O2	L-Lysine	4.17e-05	0.285544	94.1832	level1	BMDB	C00047	HMDB0000182	Organic acids and derivatives	Amino acids, peptides, and analogues	Carboxylic acids and derivatives	Amino acids	Amino acid metabolism	Lysine biosynthesis	map00300 Lysine biosynthesis; map00310 Lysine degradation; map00780 Biotin metabolism; map00960 Tropane, piperidine and pyridine alkaloid biosynthesis; map00970 Aminoacyl-tRNA biosynthesis; map00997 Biosynthesis of various secondary metabolites - part 3; map01060 Biosynthesis of plant secondary metabolites; map01064 Biosynthesis of alkaloids derived from ornithine, lysine and nicotinic acid; map0…	Non-significant	1.47928e+08	1.51522e+08	1.51163e+08	1.50835e+08	1.50847e+08	1.54291e+08	1.56534e+08	1.59986e+08	1.57117e+08	1.53135e+08	1.29421e+08	1.90858e+08	1.92626e+08	1.39264e+08	1.17919e+08	1.79931e+08	1.59288e+08	1.31554e+08	185206261	2.40399e+08	2.06837e+08	1.34965e+08	1.2232e+08	155125725
HMDB0000187	0.737721	0.0864206	0.155524	0.497861	acute:control	NEG	0.665	104.035	C3 H7 N O3	L-Serine	3.68e-06	0.0350341	91.4407	level1	BMDB	C00065	HMDB0000187	Organic acids and derivatives	Amino acids, peptides, and analogues	Carboxylic acids and derivatives	Amino acids	Amino acid metabolism	Glycine, serine and threonine metabolism	map00260 Glycine, serine and threonine metabolism; map00261 Monobactam biosynthesis; map00270 Cysteine and methionine metabolism; map00460 Cyanoamino acid metabolism; map00600 Sphingolipid metabolism; map00630 Glyoxylate and dicarboxylate metabolism; map00680 Methane metabolism; map00920 Sulfur metabolism; map00970 Aminoacyl-tRNA biosynthesis; map00997 Biosynthesis of various secondary metabolite…	Non-significant	1.75418e+06	4.73198e+06	2.0898e+06	4.64085e+06	4.81404e+06	4.57678e+06	4.87921e+06	4.97519e+06	4.49871e+06	4.88578e+06	5.38799e+06	4.36339e+06	5.54033e+06	5.82589e+06	5.13069e+06	7.97114e+06	4.5463e+06	3.84821e+06	2.12192e+06	8.4916e+06	2.93954e+06	1.90152e+06	3.56726e+06	4.29174e+06
HMDB0000191	0.532653	9.18e-07	1.89e-05	1.21941	acute:control	POS	0.675	134.019	C4 H7 N O4	L-Aspartic acid	-0.0258544	-194.339	64.107	level1	Decode	C00049	HMDB0000191	Organic acids and derivatives	Amino acids, peptides, and analogues	Carboxylic acids and derivatives	Amino acids	Amino acid metabolism	Arginine biosynthesis	map00220 Arginine biosynthesis; map00250 Alanine, aspartate and glutamate metabolism; map00260 Glycine, serine and threonine metabolism; map00261 Monobactam biosynthesis; map00270 Cysteine and methionine metabolism; map00300 Lysine biosynthesis; map00340 Histidine metabolism; map00410 beta-Alanine metabolism; map00460 Cyanoamino acid metabolism; map00710 Carbon fixation in photosynthetic organism…	Down	1.47209e+07	1.4979e+07	1.54111e+07	1.61879e+07	1.60082e+07	1.6324e+07	1.64038e+07	1.67478e+07	1.5973e+07	15144274	1.42329e+07	1.89007e+07	1.87012e+07	2.1592e+07	1.89088e+07	2.51118e+07	1.95854e+07	1.86454e+07	1.51863e+07	2.77229e+07	2.79893e+07	1.23077e+07	1.15038e+07	1.05793e+07
HMDB0000197	1.0487	0.751736	0.81555	0.107217	acute:control	POS	5.209	176.071	C10 H9 N O2	Indole-3-acetic acid	0.000258	1.47351	92.1497	level1	BMDB	C00954	HMDB0000197	Organoheterocyclic compounds	Indolyl carboxylic acids and derivatives	Indoles and derivatives	Indole and derivatives	Amino acid metabolism	Tryptophan metabolism	map00380 Tryptophan metabolism; map01070 Biosynthesis of plant hormones; map01100 Metabolic pathways; map04075 Plant hormone signal transduction	Non-significant	4.54493e+07	4.64573e+07	4.59743e+07	4.60816e+07	4.55088e+07	4.50997e+07	4.46701e+07	4.66461e+07	4.63085e+07	4.60628e+07	5.95392e+07	4.04718e+07	6.10859e+07	6.07773e+07	4.91944e+07	3.41684e+07	4.63714e+07	5.01915e+07	3.24506e+07	6.65033e+07	4.86384e+07	5.32422e+07	3.87157e+07	6.67732e+07
HMDB0000201	0.0898432	1.08e-05	0.000122096	3.14104	acute:control	POS	0.993	204.123	C9 H17 N O4	O-ACETYLCARNITINE	0.000266	1.30729	94.0447	level1	BMDB	C02571	HMDB0000201	Lipids and lipid-like molecules	Fatty acid esters	Fatty Acyls	Fatty acyls[FA]	NA	NA	map04931 Insulin resistance	Down	2.39554e+07	24929488	2.38365e+07	2.31682e+07	2.47219e+07	2.27233e+07	2.12918e+07	1.95265e+07	1.98386e+07	2.06115e+07	2.7509e+07	4.87923e+07	2.11221e+07	2.60553e+07	2.49328e+07	1.69039e+07	4.75626e+07	3.97393e+07	1.54076e+07	7.19818e+06	6.69e+07	200163	1.13795e+07	1.65161e+07
HMDB0000208	0.804688	0.0280737	0.0614006	0.579146	acute:control	POS	1.155	147.077	C5 H6 O5	Oxoglutaric acid	0.0477366	326.915	69.1564	level1	BMDB	C00026	HMDB0000208	Organic acids and derivatives	Gamma-keto acids and derivatives	Keto acids and derivatives	Organic acids	Carbohydrate metabolism	Citrate cycle (TCA cycle)	map00020 Citrate cycle (TCA cycle); map00040 Pentose and glucuronate interconversions; map00053 Ascorbate and aldarate metabolism; map00220 Arginine biosynthesis; map00250 Alanine, aspartate and glutamate metabolism; map00300 Lysine biosynthesis; map00310 Lysine degradation; map00340 Histidine metabolism; map00365 Furfural degradation; map00430 Taurine and hypotaurine metabolism; map00471 D-Gluta…	Non-significant	2.35678e+07	2.50451e+07	2.85604e+07	2.40781e+07	2.37499e+07	2.2218e+07	2.33558e+07	2.84894e+07	2.23822e+07	2.70112e+07	2.38318e+07	3.08108e+07	2.85702e+07	3.00717e+07	2.3413e+07	3.1951e+07	3.19302e+07	2.17349e+07	4.10117e+07	3.44307e+07	2.78573e+07	1.97978e+07	3.46828e+07	2.05617e+07
HMDB0000210	1.24265	0.0564016	0.109416	0.527435	acute:control	POS	3.088	220.118	C9 H17 N O5	Pantothenic acid	7.93e-05	0.362135	95.5171	level1	BMDB	C00864	HMDB0000210	Organic oxygen compounds	Alcohols and polyols	Organooxygen compounds	Alcohols	Metabolism of other amino acids	beta-Alanine metabolism	map00410 beta-Alanine metabolism; map00770 Pantothenate and CoA biosynthesis; map01100 Metabolic pathways; map01110 Biosynthesis of secondary metabolites; map04977 Vitamin digestion and absorption	Non-significant	1.42629e+08	1.49817e+08	1.47785e+08	1.41731e+08	143234583	1.43345e+08	146325973	1.48622e+08	1.51644e+08	1.57222e+08	1.41975e+08	1.99514e+08	1.85952e+08	1.30113e+08	9.29586e+07	1.15211e+08	1.83448e+08	1.545e+08	1.33456e+08	9.71346e+07	1.12655e+08	1.51282e+08	1.85774e+08	1.77856e+08
HMDB0000220	1.33052	0.00458272	0.0133326	0.680796	acute:control	POS	7.46	274.274	C16 H32 O2	Palmitic acid	17.0263	66446.8	95.9373	level1	BMDB2	C00249	HMDB0000220	Lipids and lipid-like molecules	Fatty acids and conjugates	Fatty Acyls	Fatty acyls[FA]	Lipid metabolism	Fatty acid biosynthesis	map00061 Fatty acid biosynthesis; map00062 Fatty acid elongation; map00071 Fatty acid degradation; map00073 Cutin, suberine and wax biosynthesis; map01040 Biosynthesis of unsaturated fatty acids; map01060 Biosynthesis of plant secondary metabolites; map01100 Metabolic pathways; map01212 Fatty acid metabolism	Non-significant	5.95863e+08	6.00168e+08	5.88803e+08	6.03278e+08	5.83129e+08	5.63793e+08	5.86437e+08	5.75929e+08	5.86167e+08	5.57606e+08	4.79204e+08	2.62791e+08	5.24743e+08	7.19784e+08	5.19021e+08	5.6739e+08	3.60535e+08	4.90285e+08	4.83749e+08	5.24172e+08	5.82828e+08	7.15889e+08	6.20547e+08	4.85272e+08
HMDB0000243	0.984542	0.794367	0.849321	0.0280705	acute:control	NEG	0.718	87.0088	C3 H4 O3	Pyruvic acid	-1.38e-05	-0.157307	89.341	level1	Decode	C00022	HMDB0000243	Organic acids and derivatives	Alpha-keto acids and derivatives	Keto acids and derivatives	Organic acids	Carbohydrate metabolism	Glycolysis / Gluconeogenesis	map00010 Glycolysis / Gluconeogenesis; map00020 Citrate cycle (TCA cycle); map00030 Pentose phosphate pathway; map00040 Pentose and glucuronate interconversions; map00053 Ascorbate and aldarate metabolism; map00250 Alanine, aspartate and glutamate metabolism; map00260 Glycine, serine and threonine metabolism; map00261 Monobactam biosynthesis; map00270 Cysteine and methionine metabolism; map00290 …	Non-significant	7.63193e+06	6.94669e+06	7.36332e+06	7.23449e+06	7.08956e+06	6.73565e+06	6.83682e+06	6.69464e+06	6.96657e+06	6.56182e+06	8.55885e+06	6.3867e+06	6.29537e+06	6.68691e+06	5.95152e+06	8.12753e+06	9.5987e+06	9.56568e+06	5.73445e+06	1.02283e+07	6.76454e+06	5.48398e+06	5.69088e+06	7.45532e+06
HMDB0000244	1.1275	0.947586	0.961433	0.0365886	acute:control	POS	4.37	377.146	C17 H20 N4 O6	Riboflavin	0.000327	0.869944	76.4201	level1	BMDB	C00255	HMDB0000244	Organoheterocyclic compounds	Alloxazines and isoalloxazines	Pteridines and derivatives	Pteridines and derivatives	Metabolism of cofactors and vitamins	Riboflavin metabolism	map00740 Riboflavin metabolism; map01100 Metabolic pathways; map01110 Biosynthesis of secondary metabolites; map02010 ABC transporters; map04977 Vitamin digestion and absorption	Non-significant	3.12629e+06	3.09596e+06	3.13387e+06	3.05715e+06	3.10697e+06	2.81227e+06	3.10562e+06	3.01114e+06	3.02643e+06	3.06716e+06	2.60003e+06	9.10723e+06	3.56192e+06	2.15852e+06	2.27259e+06	2.73682e+06	4.92538e+06	3.09892e+06	4.11586e+06	1.67576e+06	1.52035e+06	2.44068e+06	3.41734e+06	1.5773e+07
HMDB0000248	1.45135	0.00661456	0.0179681	0.769569	acute:control	POS	7.237	777.693	C15 H11 I4 N O4	L-Thyroxine	-0.000636	-0.818831	90.924	level1	BMDB	C01829	HMDB0000248	Organic acids and derivatives	Amino acids, peptides, and analogues	Carboxylic acids and derivatives	Amino acids, peptides, and analogues	Amino acid metabolism	Tyrosine metabolism	map00350 Tyrosine metabolism; map01100 Metabolic pathways; map04080 Neuroactive ligand-receptor interaction; map04918 Thyroid hormone synthesis; map04919 Thyroid hormone signaling pathway; map04976 Bile secretion; map05320 Autoimmune thyroid disease	Non-significant	1.84148e+06	1.88122e+06	1.83681e+06	1.81395e+06	1.7509e+06	1.73353e+06	1.83546e+06	1.66127e+06	1.83202e+06	1.84689e+06	1.93095e+06	1.14412e+06	1.31326e+06	1.92016e+06	1.30872e+06	2.3081e+06	1.22954e+06	1.96279e+06	1.63813e+06	2.42115e+06	1.78341e+06	2.60815e+06	2.09402e+06	2.23752e+06
HMDB0000251	1.82757	1.92e-06	3.28e-05	1.21461	acute:control	NEG	0.688	124.007	C2 H7 N O3 S	Taurine	3.01e-05	0.240825	92.0164	level1	BMDB	C00245	HMDB0000251	Organic acids and derivatives	Organosulfonic acids and derivatives	Organic sulfonic acids and derivatives	Organic acids	Lipid metabolism	Primary bile acid biosynthesis	map00120 Primary bile acid biosynthesis; map00430 Taurine and hypotaurine metabolism; map00920 Sulfur metabolism; map01100 Metabolic pathways; map02010 ABC transporters; map04080 Neuroactive ligand-receptor interaction	Up	1.20285e+07	1.21622e+07	1.24676e+07	1.27225e+07	1.24202e+07	1.20907e+07	1.20462e+07	1.28606e+07	1.27137e+07	1.2088e+07	1.02715e+07	9.60359e+06	1.37442e+07	1.10064e+07	6.5849e+06	6.96074e+06	8.82692e+06	1.01535e+07	8.36696e+06	8.86605e+06	6.97223e+06	1.7919e+07	1.45632e+07	1.88278e+07
HMDB0000267	0.650503	0.0048424	0.0139745	0.894176	acute:control	POS	1	130.05	C5 H7 N O3	Pyroglutamic acid	0.000183	1.4167	90.3232	level1	Decode	C01879	HMDB0000267	Organic acids and derivatives	Amino acids, peptides, and analogues	Carboxylic acids and derivatives	Amino acids, peptides, and analogues	Metabolism of other amino acids	Glutathione metabolism	map00480 Glutathione metabolism; map01100 Metabolic pathways	Non-significant	1.33886e+08	1.33488e+08	1.28206e+08	118465650	1.41697e+08	1.43549e+08	1.42186e+08	1.22719e+08	1.25909e+08	1.35901e+08	1.83345e+08	1.52072e+08	2.11725e+08	1.74499e+08	2.11651e+08	2.52223e+08	8.825e+07	1.48531e+08	2.50156e+08	1.06579e+08	1.81718e+08	8.83236e+07	270193933	9.8026e+07
HMDB0000273	1.21832	0.256969	0.372289	0.382941	acute:control	NEG	2.84	277.059	C10 H14 N2 O5	Thymidine	-0.000219	-0.90511	85.8417	level1	BMDB	C00214	HMDB0000273	Nucleosides, nucleotides, and analogues	Pyrimidine 2'-deoxyribonucleosides	Pyrimidine nucleosides	Nucleic acids and analogues	Nucleotide metabolism	Pyrimidine metabolism	map00240 Pyrimidine metabolism; map01100 Metabolic pathways	Non-significant	3.33017e+06	3.30999e+06	3.79326e+06	3.6272e+06	3.40887e+06	3.17798e+06	3.95231e+06	3.36707e+06	3.35002e+06	3.63634e+06	3.08704e+06	2.52783e+06	8.14274e+06	3.16823e+06	2.75691e+06	4.8748e+06	3.84295e+06	4.48598e+06	3.73044e+06	3.82235e+06	2.64298e+06	4.99888e+06	4.38041e+06	1.46854e+06
HMDB0000283	0.180213	3.73e-05	0.000303526	2.29369	acute:control	POS	1.02	173.042	C5 H10 O5	D-ribose	21.9821	146496	90.0842	level1	BMDB	C00121	HMDB0000283	Organic oxygen compounds	Carbohydrates and carbohydrate conjugates	Organooxygen compounds	Carbohydrates	Carbohydrate metabolism	Pentose phosphate pathway	map00030 Pentose phosphate pathway; map01100 Metabolic pathways; map02010 ABC transporters; map02030 Bacterial chemotaxis	Down	2.97602e+06	4.42262e+06	2.56811e+06	2.75067e+06	2.6885e+06	4.10172e+06	3.7323e+06	3.96131e+06	3.75597e+06	2.91794e+06	3.03738e+06	988702	2.03312e+06	1.29295e+06	2.8417e+06	1.40734e+06	8.90033e+06	4.30801e+06	919492	902091	4.59467e+06	148013	1.62268e+06	2.78338e+06
HMDB0000289	1.62174	0.0106599	0.0269362	0.953681	acute:control	POS	1.019	169.036	C5 H4 N4 O3	Uric acid	9.9e-05	0.588959	95.8307	level1	Decode	C00366	HMDB0000289	Organoheterocyclic compounds	Purines and purine derivatives	Imidazopyrimidines	Purines and derivatives	Nucleotide metabolism	Purine metabolism	map00230 Purine metabolism; map01100 Metabolic pathways; map01120 Microbial metabolism in diverse environments; map04976 Bile secretion	Non-significant	3.55751e+08	3.6542e+08	3.58925e+08	3.52836e+08	3.71056e+08	3.80738e+08	3.547e+08	3.26858e+08	3.43844e+08	359627541	2.43716e+08	7.2017e+08	2.74442e+08	1.80493e+08	175204516	3.06833e+08	4.55331e+08	3.55203e+08	2.48523e+08	1.89752e+08	1.71663e+08	317424563	6.03777e+08	8.79934e+08
HMDB0000292	1.54344	0.0201134	0.046115	0.801955	acute:control	POS	1.541	153.066	C5 H4 N4 O2	Xanthine	0.0253026	166.428	78.5634	level1	BMDB	C00385	HMDB0000292	Organoheterocyclic compounds	Purines and purine derivatives	Imidazopyrimidines	Purines and derivatives	Nucleotide metabolism	Purine metabolism	map00230 Purine metabolism; map00232 Caffeine metabolism; map01060 Biosynthesis of plant secondary metabolites; map01065 Biosynthesis of alkaloids derived from histidine and purine; map01100 Metabolic pathways; map01110 Biosynthesis of secondary metabolites; map01120 Microbial metabolism in diverse environments	Non-significant	9.44018e+07	79611853	9.31969e+07	9.04522e+07	8.77218e+07	8.59823e+07	9.72813e+07	1.11576e+08	103923251	8.02139e+07	109545632	2.30952e+07	8.71564e+07	6.03631e+07	4.93349e+07	8.09508e+07	1.0918e+08	6.42906e+07	7.2736e+07	1.43373e+08	8.41728e+07	1.3964e+08	7.21092e+07	9.67067e+07
HMDB0000296	1.57643	0.0130521	0.0320077	0.791354	acute:control	NEG	1.28	279.039	C9 H12 N2 O6	Uridine	-0.000325	-1.33184	93.3626	level1	BMDB	C00299	HMDB0000296	Nucleosides, nucleotides, and analogues	NA	Pyrimidine nucleosides	Nucleic acids and analogues	Nucleotide metabolism	Pyrimidine metabolism	map00240 Pyrimidine metabolism; map01100 Metabolic pathways; map02010 ABC transporters	Non-significant	1.62078e+07	1.45123e+07	1.51229e+07	1.54473e+07	1.46878e+07	1.48541e+07	1.50444e+07	1.54451e+07	1.42165e+07	1.51413e+07	1.77192e+07	1.5393e+07	1.73155e+07	1.2356e+07	1.12877e+07	1.00261e+07	1.56394e+07	1.10053e+07	7.85403e+06	8.61368e+06	1.03134e+07	1.35167e+07	3.74467e+07	2.89887e+07
HMDB0000299	1.79619	0.00607181	0.0167533	1.05656	acute:control	POS	2.463	285.083	C10 H12 N4 O6	Xanthosine	0.000112	0.394477	94.3718	level1	BMDB	C01762	HMDB0000299	Nucleosides, nucleotides, and analogues	NA	Purine nucleosides	Purines and derivatives	Nucleotide metabolism	Purine metabolism	map00230 Purine metabolism; map00232 Caffeine metabolism; map01065 Biosynthesis of alkaloids derived from histidine and purine; map01100 Metabolic pathways; map01110 Biosynthesis of secondary metabolites; map02010 ABC transporters	Up	4.19937e+06	4.31075e+06	4.36186e+06	3.96496e+06	4.12107e+06	4.1274e+06	4.51701e+06	4.34078e+06	4.13761e+06	4.69944e+06	3.38732e+06	6.35943e+06	2.57167e+06	2.43572e+06	1.36763e+06	1.41082e+06	7.20413e+06	2.87143e+06	1.9059e+06	4.33956e+06	2.73291e+06	4.21436e+06	7.81941e+06	1.08126e+07
HMDB0000300	2.17418	9.16e-05	0.00059273	1.28388	acute:control	POS	0.975	113.035	C4 H4 N2 O2	Uracil	0.000105	0.937681	85.6174	level1	BMDB	C00106	HMDB0000300	Organoheterocyclic compounds	Pyrimidines and pyrimidine derivatives	Diazines	Organoheterocyclic compounds	Nucleotide metabolism	Pyrimidine metabolism	map00240 Pyrimidine metabolism; map00410 beta-Alanine metabolism; map00770 Pantothenate and CoA biosynthesis; map01100 Metabolic pathways	Up	3.74416e+07	4.08144e+07	3.98705e+07	3.73953e+07	4.25843e+07	4.16183e+07	3.91708e+07	3.92074e+07	3.85414e+07	3.96376e+07	3.25219e+07	3.37761e+07	3.0818e+07	2.6131e+07	1.8867e+07	2.38213e+07	4.24253e+07	3.77081e+07	23425590	1.83246e+07	1.95886e+07	3.98512e+07	9.22802e+07	8.22901e+07
HMDB0000323	1.40103	0.278203	0.395538	0.486023	acute:control	POS	0.582	115.087	C5 H10 N2 O	3-Amino-2-piperidone	0.00014	1.2312	84.9556	level1	Decode	NA	HMDB0000323	Organic acids and derivatives	Amino acids, peptides, and analogues	Carboxylic acids and derivatives	Amino acids, peptides, and analogues	NA	NA	NA	Non-significant	2.67128e+06	2.60612e+06	2.66891e+06	2.70396e+06	2.78585e+06	2.76489e+06	2.89188e+06	2.8616e+06	2.82547e+06	2.67578e+06	1.38453e+06	6.69623e+06	1.69609e+06	1.68638e+06	1.53087e+06	1.58481e+06	2.09768e+06	1.08638e+06	2.19903e+06	1.77681e+06	1.24526e+06	2.25033e+06	4.22548e+06	6.83524e+06
HMDB0000328	1.50494	0.812785	0.864761	0.259702	acute:control	POS	7.366	389.269	C24 H38 O4	12-Ketodeoxycholic acid	-2.01578	-5165.01	83.3567	level1	BMDB2	NA	HMDB0000328	Lipids and lipid-like molecules	Bile acids, alcohols and derivatives	Steroids and steroid derivatives	Bile acids, alcohols and derivatives	NA	NA	NA	Non-significant	1.61207e+06	1.51814e+06	1.54136e+06	1.6798e+06	1.69765e+06	1.7027e+06	1.78167e+06	1.47667e+06	1.51238e+06	1.94574e+06	1.50933e+06	3.57682e+06	1.28226e+06	422685	2.4806e+06	1.85231e+06	1.46978e+06	813542	1.75623e+06	266072	63072.1	1.07952e+06	1.24215e+06	8.59576e+06
HMDB0000391	2.25665	0.276222	0.393323	0.783457	acute:control	POS	6.977	407.279	C24 H38 O5	7-Dehydrocholic acid	-0.000197	-0.484478	92.5992	level1	BMDB2	NA	HMDB0000391	Lipids and lipid-like molecules	Bile acids, alcohols and derivatives	Steroids and steroid derivatives	Bile acids, alcohols and derivatives	NA	NA	NA	Non-significant	1.32161e+06	1.28682e+06	1.17728e+06	1.37474e+06	1.25958e+06	1.2363e+06	1.13172e+06	1.13634e+06	1.18814e+06	1.18767e+06	854765	1.14244e+06	733916	437716	613119	968300	2.77059e+06	831007	660401	46122.6	33911.9	919758	1.34211e+06	6.49138e+06
HMDB0000407	0.279336	2.04e-06	3.44e-05	1.80132	acute:control	POS	3.047	141.052	C5 H10 O3	2_Hydroxy_3_methylbutyric acid	21.9821	186189	89.6768	level1	BMDB2	NA	HMDB0000407	Lipids and lipid-like molecules	Fatty acids and conjugates	Fatty Acyls	Fatty acyls[FA]	NA	NA	NA	Down	8.93708e+06	9.04082e+06	9.21093e+06	8.7622e+06	8.73843e+06	8.99766e+06	9.09038e+06	9.23434e+06	9.47416e+06	9.46253e+06	1.00601e+07	2.01153e+07	1.18492e+07	1.38658e+07	1.57049e+07	5.28675e+06	6.89723e+06	10035983	1.7593e+07	1.00596e+07	1.21968e+07	1.84277e+06	2.78701e+06	9.08345e+06
HMDB0000438	1.21991	0.519746	0.622357	0.403555	acute:control	POS	8.298	415.282	C24 H40 O4	3beta-Deoxycholic acid	21.982	56034.8	86.5078	level1	BMDB2	NA	HMDB0000438	Lipids and lipid-like molecules	Bile acids, alcohols and derivatives	Steroids and steroid derivatives	Bile acids, alcohols and derivatives	NA	NA	NA	Non-significant	2.3089e+06	2.41455e+06	2.58118e+06	2.33711e+06	2.14757e+06	2.25944e+06	2.27472e+06	2.31846e+06	2.08106e+06	2.2055e+06	3.55226e+06	1.18313e+06	1.56116e+06	1.84798e+06	4.34213e+06	1.0586e+06	4.96929e+06	3.51087e+06	2.9221e+06	333939	239307	2.91506e+06	2.00945e+06	8.00216e+06
HMDB0000467	1.48621	0.253869	0.368486	0.6124	acute:control	POS	8.243	391.284	C24 H38 O4	7-Ketolithocholic acid	0.000131	0.335885	94.27	level1	BMDB2	NA	HMDB0000467	Lipids and lipid-like molecules	Bile acids, alcohols and derivatives	Steroids and steroid derivatives	Bile acids, alcohols and derivatives	NA	NA	NA	Non-significant	3.75869e+06	3.34687e+06	3.51738e+06	3.42488e+06	3.45847e+06	3.32463e+06	3.37553e+06	3.36039e+06	3.11864e+06	3.25134e+06	2.62709e+06	1.99477e+06	958764	1.27889e+06	9.51897e+06	2.26434e+06	2.15758e+06	6.87438e+06	3.77245e+06	2.10154e+06	766224	3.34728e+06	1.02414e+06	8.75224e+06
HMDB0000482	1.19476	0.289144	0.407587	0.314857	acute:control	POS	5.428	167.104	C8 H16 O2	Caprylic acid	4.12e-05	0.285994	76.6899	level1	Decode	C06423	HMDB0000482	Lipids and lipid-like molecules	Fatty acids and conjugates	Fatty Acyls	Fatty acyls[FA]	Lipid metabolism	Fatty acid biosynthesis	map00061 Fatty acid biosynthesis; map00785 Lipoic acid metabolism; map01060 Biosynthesis of plant secondary metabolites; map01066 Biosynthesis of alkaloids derived from terpenoid and polyketide; map01100 Metabolic pathways	Non-significant	3.50229e+07	35729974	3.5913e+07	3.72161e+07	3.78925e+07	3.92028e+07	4.36782e+07	4.64614e+07	4.7004e+07	4.8164e+07	4.92616e+06	3.37849e+06	2.32046e+06	5.02128e+06	4.16131e+06	2.80863e+06	3.82676e+06	3.46673e+06	2.21082e+06	4.92829e+06	5.29005e+06	6.83866e+06	2.99947e+06	2.38052e+06
HMDB0000502	2.85184	0.0459262	0.0924086	1.14954	acute:control	POS	8.046	424.306	C24 H38 O5	3-Dehydrocholic acid	17.0269	41910.1	84.7756	level1	BMDB2	NA	HMDB0000502	Lipids and lipid-like molecules	Bile acids, alcohols and derivatives	Steroids and steroid derivatives	Bile acids, alcohols and derivatives	NA	NA	NA	Non-significant	805331	733639	786319	715429	700299	822181	675836	683210	696771	654951	866151	269786	453376	260353	634940	471069	1.08118e+06	653276	477531	87357.2	32938.1	967477	656111	3.61236e+06
HMDB0000512	1.61308	0.0218515	0.0492983	0.902299	acute:control	POS	4.946	208.097	C11 H13 N O3	N-Acetyl-L-phenylalanine	0.00021	1.0145	92.6143	level1	BMDB	C03519	HMDB0000512	Organic acids and derivatives	Amino acids, peptides, and analogues	Carboxylic acids and derivatives	Amino acids, peptides, and analogues	Amino acid metabolism	Phenylalanine metabolism	map00360 Phenylalanine metabolism; map01100 Metabolic pathways	Non-significant	7.38365e+06	7.34812e+06	7.532e+06	7.44159e+06	7.59595e+06	7.42207e+06	7.63376e+06	7.16463e+06	7.9105e+06	7.39776e+06	4.96373e+06	6.69931e+06	9.75576e+06	2.8155e+06	5.76443e+06	7.06289e+06	7.54378e+06	1.48242e+07	6.17074e+06	2.3869e+06	3.51352e+06	1.07685e+07	6.86679e+06	9.85124e+06
HMDB0000517	0.599142	0.148276	0.238715	0.787679	acute:control	POS	0.686	175.119	C6 H14 N4 O2	L-arginine	9.1e-05	0.522607	89.7037	level1	BMDB	C00062	HMDB0000517	Organic acids and derivatives	Amino acids, peptides, and analogues	Carboxylic acids and derivatives	Amino acids	Amino acid metabolism	Arginine biosynthesis	map00220 Arginine biosynthesis; map00261 Monobactam biosynthesis; map00330 Arginine and proline metabolism; map00331 Clavulanic acid biosynthesis; map00472 D-Arginine and D-ornithine metabolism; map00970 Aminoacyl-tRNA biosynthesis; map00997 Biosynthesis of various secondary metabolites - part 3; map01060 Biosynthesis of plant secondary metabolites; map01064 Biosynthesis of alkaloids derived from…	Non-significant	5.71002e+07	5.29341e+07	5.13598e+07	5.12886e+07	5.22209e+07	5.08408e+07	6.05947e+07	5.70154e+07	5.70453e+07	5.97738e+07	7.21931e+07	5.6452e+06	9.75157e+07	94471756	6.60219e+07	1.05134e+08	8.89756e+07	6.84149e+07	8.54638e+07	1.01145e+08	8.93487e+07	6.86877e+07	3.54666e+07	2.60099e+06
HMDB0000518	2.27762	0.455634	0.562242	0.640646	acute:control	POS	8.838	785.593	C24 H40 O4	Chenodeoxycholic acid	392.293	1e+06	97.4196	level1	BMDB2	C02528	HMDB0000518	Lipids and lipid-like molecules	Bile acids, alcohols and derivatives	Steroids and steroid derivatives	Bile acids, alcohols and derivatives	Lipid metabolism	Primary bile acid biosynthesis	map00120 Primary bile acid biosynthesis; map00121 Secondary bile acid biosynthesis; map01100 Metabolic pathways; map04976 Bile secretion	Non-significant	2.79611e+06	2.55336e+06	2.50917e+06	2.53099e+06	2.49755e+06	2.50883e+06	2.4197e+06	1.86783e+06	1.91592e+06	2.23983e+06	3.11264e+06	349698	465493	365363	7.34134e+06	7.12286e+06	2.19389e+06	2.7985e+06	5.3291e+06	143727	25265.6	2.20748e+06	192177	1.24508e+07
HMDB0000562	1.08244	0.326877	0.445803	0.298974	acute:control	POS	0.806	114.066	C4 H7 N3 O	Creatinine	0.000195	1.72246	75.4335	level1	BMDB	C00791	HMDB0000562	Organic acids and derivatives	Amino acids, peptides, and analogues	Carboxylic acids and derivatives	Amino acids, peptides, and analogues	Amino acid metabolism	Arginine and proline metabolism	map00330 Arginine and proline metabolism; map01100 Metabolic pathways	Non-significant	1.58574e+07	1.84778e+07	1.15371e+07	1.59431e+07	1.17629e+07	1.96084e+07	1.3062e+07	1.72376e+07	2.00908e+07	2.08051e+07	1.5561e+07	2.21961e+07	1.7009e+07	1.19654e+07	1.13724e+07	2.4517e+07	1.96685e+07	2.1835e+07	2.21951e+07	1.26313e+07	1.48721e+07	2.00035e+07	1.81442e+07	1.86713e+07
HMDB0000619	2.33725	0.202512	0.30561	1.11124	acute:control	POS	8.387	817.583	C24 H40 O5	Cholic acid	408.288	1e+06	96.7052	level1	BMDB2	C00695	HMDB0000619	Lipids and lipid-like molecules	Bile acids, alcohols and derivatives	Steroids and steroid derivatives	Bile acids, alcohols and derivatives	Lipid metabolism	Primary bile acid biosynthesis	map00120 Primary bile acid biosynthesis; map00121 Secondary bile acid biosynthesis; map01100 Metabolic pathways; map04976 Bile secretion	Non-significant	5.76583e+07	5.72481e+07	5.45975e+07	5.6211e+07	5.41814e+07	5.24783e+07	4.94637e+07	5.04496e+07	4.70659e+07	4.77327e+07	6.96163e+07	1.1233e+07	1.83125e+07	3.79773e+07	3.95815e+07	2.73539e+07	1.23962e+08	5.81782e+07	6.34359e+07	235640	42360.3	7.88677e+07	8.68385e+07	1.92697e+08
HMDB0000622	0.0668399	1.12e-12	2.09e-10	2.72322	acute:control	NEG	0.707	131.035	C5 H8 O4	Ethylmalonic acid	7.03e-06	0.0532261	80.5357	level1	BMDB	NA	HMDB0000622	Lipids and lipid-like molecules	Fatty acids and conjugates	Fatty Acyls	Fatty acyls[FA]	NA	NA	NA	Down	2.3463e+06	2.22311e+06	2.19583e+06	2.29505e+06	2.19562e+06	2.30861e+06	2.1203e+06	1.90639e+06	2.34118e+06	2.20094e+06	4.64605e+06	1.53596e+06	2.52659e+06	3.30457e+06	2.85018e+06	4.86153e+06	5.2944e+06	6.07541e+06	3.15575e+06	6.00339e+06	4.34303e+06	264620	318600	186913
HMDB0000626	1.58935	0.446155	0.555346	0.523042	acute:control	POS	8.838	375.289	C24 H40 O4	DEOXYCHOLATE	-18.0105	-45910.9	90.7328	level1	BMDB	C04483	HMDB0000626	Lipids and lipid-like molecules	Bile acids, alcohols and derivatives	Steroids and steroid derivatives	Bile acids, alcohols and derivatives	Lipid metabolism	Secondary bile acid biosynthesis	map00121 Secondary bile acid biosynthesis; map04976 Bile secretion	Non-significant	1.57525e+07	15327108	1.56895e+07	1.59287e+07	1.44716e+07	1.52533e+07	1.59666e+07	1.37015e+07	1.45727e+07	1.53874e+07	1.81135e+07	4.70522e+06	1.62942e+06	5.37895e+06	2.81644e+07	3.21471e+07	1.29896e+07	1.55041e+07	2.13897e+07	3.80807e+06	1.00417e+06	1.5816e+07	4.01087e+06	3.37938e+07
HMDB0000630	1.16501	0.00542694	0.0153093	0.530488	acute:control	POS	1.014	112.051	C4 H5 N3 O	Cytosine	0.000151	1.36296	95.8595	level1	BMDB	C00380	HMDB0000630	Organoheterocyclic compounds	Pyrimidines and pyrimidine derivatives	Diazines	Organoheterocyclic compounds	Nucleotide metabolism	Pyrimidine metabolism	map00240 Pyrimidine metabolism; map01100 Metabolic pathways	Non-significant	3.86013e+08	402914014	4.27398e+08	4.01081e+08	4.09206e+08	4.29962e+08	4.06743e+08	3.82168e+08	3.92933e+08	4.2675e+08	4.68908e+08	539482506	3.75897e+08	3.84147e+08	3.93402e+08	4.43767e+08	4.1259e+08	4.36862e+08	4.08035e+08	4.46147e+08	3.74185e+08	5.24886e+08	5.43824e+08	4.94469e+08
HMDB0000631	2.2339	0.0215621	0.0487875	1.11086	acute:control	NEG	8.54	448.307	C26 H43 N O5	Glycodeoxycholic acid	-0.000177	-0.393159	94.8266	level1	BMDB2	C05464	HMDB0000631	Lipids and lipid-like molecules	Bile acids, alcohols and derivatives	Steroids and steroid derivatives	Bile acids, alcohols and derivatives	NA	NA	NA	Up	6.44043e+06	5.83158e+06	6.24153e+06	5.65413e+06	5.8214e+06	5.87944e+06	5.48767e+06	5.87602e+06	5.75157e+06	5.72354e+06	2.21116e+06	3.25673e+06	2.27102e+06	8.09716e+06	1.07793e+07	2.29175e+06	6.56295e+06	917230	6.42153e+06	636813	1.73947e+06	5.38485e+06	7.31288e+06	2.5012e+07
HMDB0000637	3.91035	0.0140038	0.0338771	1.49681	acute:control	POS	8.397	450.321	C26 H43 N O5	Glycochenodeoxycholic acid	6.08e-06	0.0135271	94.8895	level1	BMDB2	C05466	HMDB0000637	Lipids and lipid-like molecules	Bile acids, alcohols and derivatives	Steroids and steroid derivatives	Bile acids, alcohols and derivatives	Lipid metabolism	Primary bile acid biosynthesis	map00120 Primary bile acid biosynthesis; map00121 Secondary bile acid biosynthesis; map04976 Bile secretion; map04979 Cholesterol metabolism	Up	3.62826e+06	3.67373e+06	3.53809e+06	3.61162e+06	3.57902e+06	3.3992e+06	3.50193e+06	3.49617e+06	3.6715e+06	3.56546e+06	1.42079e+06	1.17539e+06	146410	1.52807e+06	4.70792e+06	2.90864e+06	1.92471e+06	122792	2.03883e+06	81265.9	372695	2.89417e+06	1.26558e+06	1.52427e+07
HMDB0000638	1.09532	0.185245	0.284316	0.247982	acute:control	NEG	9.226	199.17	C12 H24 O2	Dodecanoic acid	-2.91e-05	-0.145607	86.3601	level1	Decode	C02679	HMDB0000638	Lipids and lipid-like molecules	Fatty acids and conjugates	Fatty Acyls	Fatty acyls[FA]	Lipid metabolism	Fatty acid biosynthesis	map00061 Fatty acid biosynthesis; map00333 Prodigiosin biosynthesis; map01100 Metabolic pathways; map01130 Biosynthesis of antibiotics	Non-significant	1.65261e+06	1.60552e+06	1.58216e+06	1.60442e+06	1.65633e+06	1.51842e+06	1.51132e+06	1.54227e+06	1.56527e+06	1.58004e+06	1.95272e+06	1.64527e+06	1.49323e+06	1.62212e+06	1.97523e+06	1.65403e+06	1.35102e+06	1.55939e+06	1.80857e+06	2.05479e+06	1.74677e+06	1.77451e+06	1.87652e+06	1.47988e+06
HMDB0000671	1.65791	0.00113105	0.00431281	1.07885	acute:control	POS	4.838	206.081	C11 H11 N O3	Indolelactic acid	0.000201	0.979873	95.2734	level1	Decode	C02043	HMDB0000671	Organoheterocyclic compounds	Indolyl carboxylic acids and derivatives	Indoles and derivatives	Indole and derivatives	NA	NA	NA	Up	1.02092e+07	1.0293e+07	9.8586e+06	1.01747e+07	9.84184e+06	9.79668e+06	9.56765e+06	9.7461e+06	9.92065e+06	9.55492e+06	6.50341e+06	1.41908e+07	9.84283e+06	9.67145e+06	5.36207e+06	6.44139e+06	6.98248e+06	1.50341e+07	5.91178e+06	7.88166e+06	3.97774e+06	1.22888e+07	1.25524e+07	1.36865e+07
HMDB0000673	0.485555	8.98e-05	0.000585241	1.34664	acute:control	NEG	10.066	279.233	C18 H32 O2	Linoleic acid	-0.000313	-1.11692	94.0686	level1	BMDB2	C01595	HMDB0000673	Lipids and lipid-like molecules	Lineolic acids and derivatives	Fatty Acyls	Fatty acyls[FA]	Lipid metabolism	Linoleic acid metabolism	map00591 Linoleic acid metabolism; map01040 Biosynthesis of unsaturated fatty acids; map01060 Biosynthesis of plant secondary metabolites; map01100 Metabolic pathways	Down	1.14886e+08	1.14819e+08	1.07397e+08	1.15957e+08	111030831	1.10631e+08	1.18386e+08	1.0741e+08	1.08984e+08	1.17496e+08	1.30144e+08	1.20701e+08	1.41843e+08	1.70762e+08	1.45621e+08	1.37942e+08	1.06033e+08	8.39272e+07	1.47049e+08	2.24772e+08	1.91786e+08	3.94093e+07	9.97807e+07	3.8706e+07
HMDB0000684	1.67186	4.89e-05	0.000368469	1.12171	acute:control	POS	2.505	209.092	C10 H12 N2 O3	L-kynurenine	0.000186	0.896174	98.6801	level1	BMDB	C00328	HMDB0000684	Organic oxygen compounds	Carbonyl compounds	Organooxygen compounds	Organic oxygen compounds	Amino acid metabolism	Tryptophan metabolism	map00380 Tryptophan metabolism; map01100 Metabolic pathways; map05143 African trypanosomiasis	Up	2.80117e+08	2.85053e+08	288082103	2.78454e+08	2.82642e+08	2.8442e+08	2.81652e+08	2.80484e+08	2.84456e+08	2.89028e+08	2.08956e+08	3.95343e+08	3.01981e+08	2.09919e+08	2.94496e+08	2.32383e+08	2.81575e+08	2.06095e+08	197628568	1.87754e+08	1.5525e+08	308364170	3.69022e+08	4.09782e+08
HMDB0000701	0.637486	0.0433798	0.0881236	0.833555	acute:control	NEG	4.212	172.098	C8 H15 N O3	Hexanoylglycine	0.000114	0.661298	88.0646	level1	Decode	NA	HMDB0000701	Organic acids and derivatives	Amino acids, peptides, and analogues	Carboxylic acids and derivatives	Amino acids, peptides, and analogues	NA	NA	NA	Non-significant	1.99854e+06	1.99724e+06	2.05013e+06	1.95655e+06	1.99321e+06	1.95524e+06	1.96823e+06	2.03111e+06	1.96189e+06	1.87491e+06	3.02882e+06	1.30847e+06	3.32849e+06	3.02969e+06	3.4488e+06	3.00913e+06	2.76483e+06	575282	2.74098e+06	2.32702e+06	2.1151e+06	1.02352e+06	2.02118e+06	875198
HMDB0000707	2.59888	4.85e-08	1.94e-06	1.56511	acute:control	NEG	3.503	179.035	C9 H8 O4	4-Hydroxyphenylpyruvic acid	6.65e-05	0.369191	79.4873	level1	Decode	C01179	HMDB0000707	Benzenoids	Phenylpyruvic acid derivatives	Benzene and substituted derivatives	Benzene and derivatives	Metabolism of cofactors and vitamins	Ubiquinone and other terpenoid-quinone biosynthesis	map00130 Ubiquinone and other terpenoid-quinone biosynthesis; map00261 Monobactam biosynthesis; map00350 Tyrosine metabolism; map00400 Phenylalanine, tyrosine and tryptophan biosynthesis; map00401 Novobiocin biosynthesis; map00950 Isoquinoline alkaloid biosynthesis; map00998 Biosynthesis of various secondary metabolites - part 2; map01055 Biosynthesis of vancomycin group antibiotics; map01060 Bio…	Up	1.20123e+06	1.19759e+06	1.19616e+06	1.21744e+06	1.22791e+06	1.28598e+06	1.32064e+06	1.39253e+06	1.32e+06	1.36196e+06	881592	685609	727743	954480	807470	1.00676e+06	709949	962964	625341	1.38853e+06	680484	2.89102e+06	1.67921e+06	1.26121e+06
HMDB0000714	0.825719	0.269353	0.38578	0.367718	acute:control	POS	3.875	180.066	C9 H9 N O3	Hippuric acid	0.000204	1.13792	92.6051	level1	Decode	C01586	HMDB0000714	Benzenoids	Benzoic acids and derivatives	Benzene and substituted derivatives	Benzene and derivatives	Amino acid metabolism	Phenylalanine metabolism	map00360 Phenylalanine metabolism; map01100 Metabolic pathways	Non-significant	2.43502e+07	2.41224e+07	2.44816e+07	2.42287e+07	2.39362e+07	2.35191e+07	2.39256e+07	2.45523e+07	2.39209e+07	2.38936e+07	19392348	2.60612e+07	1.76285e+07	1.26568e+07	1.63925e+07	3.65109e+07	4.57038e+07	1.59736e+07	1.50301e+07	3.39112e+07	1.76023e+07	2.59482e+07	1.05134e+07	1.23756e+07
HMDB0000715	0.989582	0.64152	0.726826	0.313151	acute:control	POS	4.014	190.05	C10 H7 N O3	Kynurenic acid	0.000184	0.975138	95.8942	level1	BMDB2	C01717	HMDB0000715	Organoheterocyclic compounds	Quinoline carboxylic acids	Quinolines and derivatives	Organoheterocyclic compounds	Amino acid metabolism	Tryptophan metabolism	map00380 Tryptophan metabolism; map01100 Metabolic pathways	Non-significant	4.67182e+07	4.76356e+07	4.71068e+07	4.66896e+07	4.68994e+07	4.62763e+07	4.69509e+07	4.7446e+07	4.71254e+07	4.85203e+07	1.37255e+07	2.17918e+08	3.76387e+07	3.23295e+07	1.75798e+07	3.47802e+07	8.07026e+07	3.66998e+07	4.79612e+07	1.35614e+07	1.46028e+07	2.80195e+07	2.77501e+07	9.5107e+07
HMDB0000719	0.618311	6.09e-05	0.000438103	1.02024	acute:control	POS	1.183	120.066	C4 H9 N O3	L-Homoserine	0.00023	1.93537	70.3346	level1	BMDB	C00263	HMDB0000719	Organic acids and derivatives	Amino acids, peptides, and analogues	Carboxylic acids and derivatives	Amino acids, peptides, and analogues	Amino acid metabolism	Glycine, serine and threonine metabolism	map00260 Glycine, serine and threonine metabolism; map00270 Cysteine and methionine metabolism; map00300 Lysine biosynthesis; map00920 Sulfur metabolism; map01100 Metabolic pathways; map01110 Biosynthesis of secondary metabolites; map01120 Microbial metabolism in diverse environments; map01130 Biosynthesis of antibiotics; map01230 Biosynthesis of amino acids	Down	2.03237e+07	2.04534e+07	2.0437e+07	1.63129e+07	1.44029e+07	1.9819e+07	2.0463e+07	2.00536e+07	2.0014e+07	1.98094e+07	1.94415e+07	2.57761e+07	2.14428e+07	2.20975e+07	2.30746e+07	2.55432e+07	1.90196e+07	1.59066e+07	2.50519e+07	3.3131e+07	3.13252e+07	1.73992e+07	1.53036e+07	1.46566e+07
HMDB0000720	0.720383	0.00480615	0.0138957	0.769312	acute:control	NEG	1.273	115.04	C5 H8 O3	Levulinic acid	8.29e-06	0.0714089	83.5326	level1	Decode	NA	HMDB0000720	Organic acids and derivatives	Gamma-keto acids and derivatives	Keto acids and derivatives	Organic acids	NA	NA	NA	Non-significant	1.96282e+07	1.97036e+07	1.96115e+07	1.95583e+07	1.96168e+07	1.99292e+07	1.91353e+07	1.94488e+07	1.94338e+07	1.89094e+07	2.02392e+07	2.15954e+07	2.43448e+07	2.15376e+07	2.64252e+07	2.39913e+07	2.18833e+07	2.65068e+07	3.23259e+07	2.77311e+07	2.24878e+07	1.92498e+07	9.38323e+06	1.39973e+07
HMDB0000733	1.82997	0.103952	0.180363	0.93909	acute:control	POS	8.386	373.273	C24 H40 O4	Hyodeoxycholic acid	-20.0265	-51049.9	93.1041	level1	BMDB2	NA	HMDB0000733	Lipids and lipid-like molecules	Bile acids, alcohols and derivatives	Steroids and steroid derivatives	Bile acids, alcohols and derivatives	NA	NA	NA	Non-significant	4.7538e+08	4.833e+08	4.6657e+08	4.71092e+08	4.71514e+08	4.545e+08	4.56039e+08	4.71156e+08	4.64064e+08	4.62244e+08	5.27204e+08	1.69535e+08	2.40139e+08	4.07553e+08	3.7021e+08	3.3328e+08	7.32903e+08	4.66052e+08	4.75403e+08	3.24611e+07	1.97162e+07	6.40171e+08	6.51522e+08	8.77168e+08
HMDB0000734	1.56094	6.13e-07	1.41e-05	1.05785	acute:control	POS	3.321	205.097	C11 H9 N O2	Indoleacrylic acid	0.00017	0.908442	96.2146	level1	Decode	NA	HMDB0000734	Organoheterocyclic compounds	Indoles	Indoles and derivatives	Indoles	NA	NA	NA	Up	3847017551	3941955538	3912361759	3930880194	3966220902	3899392926	3889034408	4012260392	4071525593	3999262971	3886754478	3760492651	3552985189	4576304439	2552342253	3281218090	3170956573	3644448372	2877190210	3767048914	3212306653	6496969623	5632432293	4764404209
HMDB0000760	1.42518	0.522761	0.625323	0.371547	acute:control	POS	8.168	431.277	C24 H40 O5	Hyocholic acid	21.9817	53838.9	76.0522	level1	BMDB2	NA	HMDB0000760	Lipids and lipid-like molecules	Bile acids, alcohols and derivatives	Steroids and steroid derivatives	Bile acids, alcohols and derivatives	NA	NA	NA	Non-significant	2.17759e+06	1.44865e+06	1.68337e+06	1.67452e+06	1.52529e+06	1.68323e+06	1.58805e+06	1.40551e+06	1.64111e+06	1.60112e+06	2.15536e+06	1.30566e+06	771590	1.31965e+06	2.18304e+06	1.11463e+06	2.18957e+06	2.69597e+06	2.16089e+06	319157	261665	1.5174e+06	1.48561e+06	6.48759e+06
HMDB0000761	2.45618	0.152972	0.244041	0.897192	acute:control	NEG	9.46	421.296	C24 H40 O3	Lithocholic acid	46.0054	122258	84.0153	level1	BMDB2	C03990	HMDB0000761	Lipids and lipid-like molecules	Bile acids, alcohols and derivatives	Steroids and steroid derivatives	Bile acids, alcohols and derivatives	Lipid metabolism	Secondary bile acid biosynthesis	map00121 Secondary bile acid biosynthesis; map04976 Bile secretion	Non-significant	255897	217469	247911	233044	240638	230973	209390	224297	245530	212948	191598	83846.1	61537.2	115304	358850	191486	184904	163333	209435	12688.3	7983.03	168463	163906	1.0482e+06
HMDB0000763	2.17091	3.83e-07	1e-05	1.42199	acute:control	POS	5.292	192.066	C10 H9 N O3	5-Hydroxyindoleacetic acid	8.83e-05	0.462168	89.4405	level1	BMDB2	C05635	HMDB0000763	Organoheterocyclic compounds	Indolyl carboxylic acids and derivatives	Indoles and derivatives	Indole and derivatives	Amino acid metabolism	Tryptophan metabolism	map00380 Tryptophan metabolism; map01100 Metabolic pathways; map04726 Serotonergic synapse	Up	1.65944e+07	1.66682e+07	1.64156e+07	1.6568e+07	1.63091e+07	1.65299e+07	1.692e+07	1.72003e+07	1.7775e+07	1.7288e+07	1.36337e+07	2.34728e+07	1.88409e+07	1.47077e+07	1.8544e+07	1.64454e+07	1.47628e+07	1.33177e+07	1.3167e+07	1.21022e+07	9.72425e+06	2.78951e+07	2.53272e+07	2.36407e+07
HMDB0000766	1.19491	0.118507	0.200623	0.401745	acute:control	POS	1.262	132.066	C5 H9 N O3	N-Acetyl-L-alanine	0.00017	1.29506	63.6536	level1	BMDB	NA	HMDB0000766	Organic acids and derivatives	Amino acids, peptides, and analogues	Carboxylic acids and derivatives	Amino acids, peptides, and analogues	NA	NA	NA	Non-significant	1.20233e+07	1.11225e+07	1.11797e+07	1.13105e+07	1.20594e+07	1.21028e+07	1.28753e+07	1.26424e+07	1.17417e+07	1.31134e+07	1.19598e+07	1.02581e+07	1.40217e+07	1.61427e+07	1.05098e+07	1.12399e+07	1.44517e+07	1.05041e+07	1.07638e+07	1.37666e+07	1.15087e+07	1.37344e+07	1.12033e+07	1.17484e+07
HMDB0000779	0.959863	0.905332	0.933009	0.0930658	acute:control	NEG	3.038	165.056	C9 H10 O3	Phenyllactic acid	5.73e-05	0.345325	94.563	level1	Decode	C01479	HMDB0000779	Phenylpropanoids and polyketides	NA	Phenylpropanoic acids	Phenylpropanoic acids	Biosynthesis of other secondary metabolites	Tropane, piperidine and pyridine alkaloid biosynthesis	map00960 Tropane, piperidine and pyridine alkaloid biosynthesis; map01110 Biosynthesis of secondary metabolites	Non-significant	5.30356e+06	4.855e+06	5.83845e+06	5.33217e+06	5.43866e+06	4.83638e+06	4.73559e+06	4.65524e+06	4.51229e+06	4.49493e+06	4.45977e+06	4.56242e+06	3.88262e+06	2.49941e+06	3.47321e+06	4.21601e+06	4.10751e+06	1.19305e+07	3.7642e+06	3.53353e+06	2.08156e+06	3.60484e+06	3.4432e+06	5.00035e+06
HMDB0000784	0.377871	0.00122316	0.00457774	1.3963	acute:control	NEG	3.497	187.098	C9 H16 O4	Azelaic acid	3.02e-05	0.160667	62.6695	level1	BMDB	C08261	HMDB0000784	Lipids and lipid-like molecules	Fatty acids and conjugates	Fatty Acyls	Fatty acyls[FA]	NA	NA	NA	Down	778515	857534	812434	655162	796858	820155	626110	779246	627315	745678	920085	929378	2.32055e+06	1.34035e+06	1.81118e+06	742415	295991	499221	1.10596e+06	1.07258e+06	2.09644e+06	296238	545187	381698
HMDB0000792	0.587013	0.00264676	0.00847401	0.900359	acute:control	POS	6.39	225.11	C10 H18 O4	SEBACATE	21.9819	108757	73.5176	level1	BMDB	C08277	HMDB0000792	Lipids and lipid-like molecules	Fatty acids and conjugates	Fatty Acyls	Fatty acyls[FA]	NA	NA	NA	Non-significant	3.94771e+06	4.12605e+06	4.21134e+06	4.11893e+06	4.14603e+06	4.32534e+06	4.04976e+06	3.77302e+06	3.7725e+06	3.66133e+06	4.82473e+06	9.31193e+06	4.15467e+06	3.84093e+06	1.06396e+07	2.93219e+06	5.0459e+06	5.32581e+06	6.14837e+06	4.20356e+06	3.84956e+06	2.83602e+06	2.1046e+06	5.15297e+06
HMDB0000806	0.735116	0.0121649	0.0301981	0.729893	acute:control	NEG	9.804	227.202	C14 H28 O2	Myristic acid	-6.37e-05	-0.279263	90.5808	level1	BMDB	C06424	HMDB0000806	Lipids and lipid-like molecules	Fatty acids and conjugates	Fatty Acyls	Fatty acyls[FA]	Lipid metabolism	Fatty acid biosynthesis	map00061 Fatty acid biosynthesis; map01100 Metabolic pathways	Non-significant	2.07643e+06	2.09235e+06	2.09793e+06	2.04824e+06	1.92579e+06	2.01586e+06	1.99866e+06	2.20078e+06	2.08471e+06	2.02493e+06	2.33242e+06	2.55584e+06	2.10073e+06	2.12985e+06	2.54442e+06	2.02841e+06	1.37892e+06	1.76308e+06	3.64649e+06	2.87568e+06	2.6689e+06	1.53054e+06	1.49504e+06	1.17669e+06
HMDB0000842	1.55909	0.0708585	0.131854	0.743868	acute:control	POS	3.835	174.055	C10 H7 N O2	2-quinolinecarboxylic acid	0.000189	1.09194	90.3491	level1	BMDB	C06325	HMDB0000842	Organoheterocyclic compounds	Quinoline carboxylic acids	Quinolines and derivatives	Organoheterocyclic compounds	NA	NA	NA	Non-significant	9.23217e+06	9.05211e+06	9.10993e+06	9.20197e+06	8.99179e+06	8.95932e+06	9.07279e+06	9.06751e+06	9.35412e+06	9.26336e+06	1.50835e+07	1.90782e+07	6.19963e+06	1.21952e+07	6.56125e+06	8.87734e+06	5.85599e+06	5.02274e+06	5.86261e+06	3.82809e+06	3.62755e+06	1.23098e+07	3.18943e+07	7.36907e+06
HMDB0000847	1.41955	0.000262257	0.00136378	0.843567	acute:control	NEG	7.822	157.123	C9 H18 O2	Nonanoic acid	5.61e-05	0.354669	82.4167	level1	BMDB2	C01601	HMDB0000847	Lipids and lipid-like molecules	Fatty acids and conjugates	Fatty Acyls	Fatty acyls[FA]	NA	NA	NA	Non-significant	1.76327e+06	1.74971e+06	1.81844e+06	1.87324e+06	1.83107e+06	1.78778e+06	1.828e+06	1.78089e+06	1.78548e+06	1.77745e+06	1.62456e+06	1.84174e+06	1.5613e+06	1.53309e+06	2.08861e+06	2.15157e+06	1.29272e+06	1.46122e+06	1.29966e+06	2.46358e+06	1.8899e+06	2.28862e+06	2.70634e+06	1.68881e+06
HMDB0000870	1.20574	0.251436	0.365777	0.432745	acute:control	POS	0.567	112.087	C5 H9 N3	Histamine	0.000107	0.962713	81.0391	level1	BMDB	C00388	HMDB0000870	Organic nitrogen compounds	Amines	Organonitrogen compounds	Amines	Amino acid metabolism	Histidine metabolism	map00340 Histidine metabolism; map01065 Biosynthesis of alkaloids derived from histidine and purine; map01100 Metabolic pathways; map01110 Biosynthesis of secondary metabolites; map04080 Neuroactive ligand-receptor interaction; map04664 Fc epsilon RI signaling pathway; map04721 Synaptic vesicle cycle; map04750 Inflammatory mediator regulation of TRP channels; map04971 Gastric acid secretion; map0…	Non-significant	1.02628e+07	9.86943e+06	1.00928e+07	9.93268e+06	1.00394e+07	1.01301e+07	1.05244e+07	1.05375e+07	1.05143e+07	9.68941e+06	5.66186e+06	1.05187e+07	1.57341e+07	1.14556e+07	5.25696e+06	1.3683e+07	8.15217e+06	9.99037e+06	5.55122e+06	1.33747e+07	6.24476e+06	1.39692e+07	1.02108e+07	1.15515e+07
HMDB0000881	0.873491	0.796523	0.851057	0.228846	acute:control	POS	3.791	206.045	C10 H7 N O4	Xanthurenic acid	0.000261	1.27307	89.6588	level1	BMDB	C02470	HMDB0000881	Organoheterocyclic compounds	Quinoline carboxylic acids	Quinolines and derivatives	Organoheterocyclic compounds	Amino acid metabolism	Tryptophan metabolism	map00380 Tryptophan metabolism	Non-significant	9.26486e+06	9.08436e+06	9.10035e+06	9.12682e+06	8.38645e+06	9.1751e+06	9.05256e+06	8.33852e+06	9.03553e+06	9.1281e+06	3.94781e+06	2.20886e+07	1.23316e+07	9.43955e+06	6.01594e+06	9.38517e+06	2.03211e+07	9.38808e+06	1.49161e+07	1.78574e+06	883225	6.69493e+06	5.7466e+06	1.80424e+07
HMDB0000883	0.780802	0.0812362	0.14791	0.499799	acute:control	POS	0.694	118.086	C5 H11 N O2	L-Valine	6.25e-05	0.534208	97.0027	level1	BMDB	C16436	HMDB0000883	Organic acids and derivatives	Amino acids, peptides, and analogues	Carboxylic acids and derivatives	Amino acids	NA	NA	NA	Non-significant	1626989907	9.89143e+08	1022800826	1020806628	9.81978e+08	9.76464e+08	1116572583	1097760314	1774007971	1183087939	9.02609e+08	1793764007	1186933034	2133100864	1049805198	1312855382	8.25716e+08	6.91504e+08	1078667669	1141972929	1162025116	7.01703e+08	8.05087e+08	9.04871e+08
HMDB0000893	0.56754	0.00210077	0.00704092	0.957534	acute:control	NEG	1.302	173.082	C8 H14 O4	Suberic acid	-2.61e-05	-0.150158	94.9967	level1	BMDB	C08278	HMDB0000893	Lipids and lipid-like molecules	Fatty acids and conjugates	Fatty Acyls	Fatty acyls[FA]	NA	NA	NA	Non-significant	829902	780828	744157	796133	784167	767151	763465	783954	789544	793473	659554	2.38288e+06	817799	973374	939178	583682	1.26958e+06	1.18065e+06	934818	703060	1.06984e+06	395781	565879	1.10019e+06
HMDB0000917	1.80462	0.346081	0.464893	0.698487	acute:control	POS	7.356	431.277	C24 H40 O5	Ursocholic acid	21.9818	53839.1	88.4743	level1	BMDB2	C17644	HMDB0000917	Lipids and lipid-like molecules	Bile acids, alcohols and derivatives	Steroids and steroid derivatives	Bile acids, alcohols and derivatives	Lipid metabolism	Secondary bile acid biosynthesis	map00121 Secondary bile acid biosynthesis	Non-significant	1.25425e+06	1.25118e+06	1.16349e+06	1.18708e+06	1.21096e+06	1.20818e+06	1.1064e+06	1.17627e+06	1.14383e+06	1.12668e+06	2.0819e+06	413906	514771	433403	828155	1.51216e+06	3.37154e+06	620135	575046	20933.9	22028.4	676351	748448	5.02662e+06
HMDB0000925	0.661046	0.118359	0.200511	0.577973	acute:control	POS	0.701	76.0757	C3 H9 N O	Trimethylamine N-oxide	1.8e-05	0.240265	94.2945	level1	Decode	C01104	HMDB0000925	Organic nitrogen compounds	Aminoxides	Organonitrogen compounds	Organic nitrogen compounds	Energy metabolism	Methane metabolism	map00680 Methane metabolism; map01100 Metabolic pathways; map01120 Microbial metabolism in diverse environments; map02020 Two-component system	Non-significant	3.89523e+07	3.59875e+07	3.44414e+07	3.56055e+07	3.38549e+07	3.67704e+07	4.09854e+07	4.03019e+07	3.89641e+07	3.90477e+07	2.00146e+07	3.46837e+07	5.03911e+07	3.45371e+07	3.80703e+07	2.7768e+07	3.17043e+07	2.20073e+07	2.81032e+07	1.41149e+08	4.8254e+07	3.52388e+07	2.06401e+07	1.61173e+07
HMDB0000929	1.56094	6.13e-07	1.41e-05	1.05785	acute:control	POS	3.315	205.097	C11 H12 N2 O2	L-Tryptophan	6.75e-05	0.330845	97.1106	level1	BMDB	C00078	HMDB0000929	Organoheterocyclic compounds	Indolyl carboxylic acids and derivatives	Indoles and derivatives	Amino acids	Amino acid metabolism	Glycine, serine and threonine metabolism	map00260 Glycine, serine and threonine metabolism; map00380 Tryptophan metabolism; map00400 Phenylalanine, tyrosine and tryptophan biosynthesis; map00404 Staurosporine biosynthesis; map00901 Indole alkaloid biosynthesis; map00966 Glucosinolate biosynthesis; map00970 Aminoacyl-tRNA biosynthesis; map00998 Biosynthesis of various secondary metabolites - part 2; map01060 Biosynthesis of plant seconda…	Up	3847017551	3941955538	3912361759	3930880194	3966220902	3899392926	3889034408	4012260392	4071525593	3999262971	3886754478	3760492651	3552985189	4576304439	2552342253	3281218090	3170956573	3644448372	2877190210	3767048914	3212306653	6496969623	5632432293	4764404209
HMDB0000943	1.96157	0.000557335	0.00243677	1.10433	acute:control	NEG	0.65	135.03	C4 H8 O5	L-Threonic acid	4.43e-05	0.32582	88.6691	level1	mzCloud	C01620	HMDB0000943	Organic oxygen compounds	Carbohydrates and carbohydrate conjugates	Organooxygen compounds	Carbohydrates	Carbohydrate metabolism	Ascorbate and aldarate metabolism	map00053 Ascorbate and aldarate metabolism; map01100 Metabolic pathways	Up	2.61112e+07	2.29272e+07	2.76775e+07	2.96533e+07	2.88965e+07	3.4267e+07	2.922e+07	3.31418e+07	3.43988e+07	3.309e+07	2.37189e+07	1.12555e+07	2.06544e+07	2.5255e+07	1.54201e+07	2.96868e+07	1.36622e+07	2.16477e+07	1.55672e+07	2.18904e+07	3.02892e+07	5.83923e+07	2.02229e+07	2.40596e+07
HMDB0000959	1.37598	0.0243123	0.054454	0.632122	acute:control	POS	2.69	175.117	C7 H11 N O3	Tiglylglycine	0.00883997	56.2791	83.7365	level1	Decode	NA	HMDB0000959	Organic acids and derivatives	Amino acids, peptides, and analogues	Carboxylic acids and derivatives	Amino acids, peptides, and analogues	NA	NA	NA	Non-significant	1401786426	1798182346	1624304145	1607535183	1564342781	1585435659	1315678454	1592250561	1320569494	1373864921	1377318005	7.36652e+08	9.67535e+08	1590730554	1626529219	1600322004	1547230716	6.79823e+08	1188491688	1635879969	1792442898	1674473307	1786198745	1420830528
HMDB0001161	0.82039	0.0157408	0.037629	0.536779	acute:control	POS	3.418	146.118	C7 H15 N O2	4-Trimethylammoniobutanoic acid	7.94e-05	0.546988	80.8226	level1	Decode	C01181	HMDB0001161	Lipids and lipid-like molecules	Fatty acids and conjugates	Fatty Acyls	Fatty acyls[FA]	Amino acid metabolism	Lysine degradation	map00310 Lysine degradation; map01100 Metabolic pathways; map02010 ABC transporters	Non-significant	2.29312e+06	2.21133e+06	2.36045e+06	2.14754e+06	2.0648e+06	2.05574e+06	2.02683e+06	1.9284e+06	2.19582e+06	2.12423e+06	1.87488e+06	1.89994e+06	2.81651e+06	2.33602e+06	2.64217e+06	2.96646e+06	2.67764e+06	2.85749e+06	3.06786e+06	2.84903e+06	2.51574e+06	2.67297e+06	1.63624e+06	1.5724e+06
HMDB0001173	0.911421	0.591606	0.685297	0.0912953	acute:control	POS	3.464	298.097	C11 H15 N5 O3 S	5'-methylthioadenosine	3.39e-05	0.11422	95.9235	level1	BMDB	C00170	HMDB0001173	Nucleosides, nucleotides, and analogues	5'-deoxy-5'-thionucleosides	5'-deoxyribonucleosides	Nucleic acids and analogues	Amino acid metabolism	Cysteine and methionine metabolism	map00270 Cysteine and methionine metabolism; map00908 Zeatin biosynthesis; map01060 Biosynthesis of plant secondary metabolites; map01100 Metabolic pathways	Non-significant	1.52515e+07	1.54653e+07	1.57556e+07	1.5996e+07	1.53813e+07	1.55637e+07	1.56287e+07	1.51752e+07	1.6207e+07	1.61256e+07	1.71524e+07	3.55535e+07	1.92981e+07	1.46686e+07	1.23377e+07	1.49837e+07	2.09982e+07	2.36175e+07	1.42818e+07	1.17588e+07	1.4945e+07	1.48977e+07	1.75896e+07	1.83103e+07
HMDB0001257	0.869281	0.00707466	0.019016	0.508135	acute:control	POS	0.559	146.03	C7 H19 N3	Spermidine	-0.135215	-931.502	73.7335	level1	BMDB	C00315	HMDB0001257	Organic nitrogen compounds	Amines	Organonitrogen compounds	Amines	Amino acid metabolism	Arginine and proline metabolism	map00330 Arginine and proline metabolism; map00410 beta-Alanine metabolism; map00480 Glutathione metabolism; map00940 Phenylpropanoid biosynthesis; map01100 Metabolic pathways; map02010 ABC transporters; map04976 Bile secretion	Non-significant	2.08221e+06	2.03209e+06	2.0309e+06	2.0644e+06	2.21615e+06	2.26679e+06	2.33784e+06	2.27483e+06	1.89972e+06	1.76742e+06	2.39323e+06	2.08403e+06	2.45455e+06	2.20144e+06	2.35939e+06	2.608e+06	2.45756e+06	2.82318e+06	2.37673e+06	2.23111e+06	2.65584e+06	1.74834e+06	2.58246e+06	2.10842e+06
HMDB0001325	1.18159	0.121542	0.204342	0.412097	acute:control	POS	0.629	189.16	C9 H20 N2 O2	N6,N6,N6-Trimethyl-L-lysine	3.34e-05	0.177638	95.5638	level1	Decode	C03793	HMDB0001325	Organic acids and derivatives	Amino acids, peptides, and analogues	Carboxylic acids and derivatives	Amino acids, peptides, and analogues	Amino acid metabolism	Lysine degradation	map00310 Lysine degradation; map01100 Metabolic pathways	Non-significant	1.55053e+07	1.76906e+07	1.57781e+07	1.72432e+07	1.58143e+07	1.55602e+07	1.75071e+07	1.88027e+07	1.86175e+07	1.6763e+07	1.39019e+07	1.52132e+07	1.62977e+07	1.96697e+07	1.4419e+07	2.00934e+07	2.29046e+07	1.37754e+07	1.57069e+07	1.83332e+07	1.51391e+07	2.21581e+07	1.61903e+07	1.8272e+07
HMDB0001392	1.50457	0.0299508	0.0648037	0.802938	acute:control	POS	4.945	120.081	C7 H7 N O2	4-Aminobenzoic acid	-17.974	-131151	89.8709	level1	Decode	C00568	HMDB0001392	Benzenoids	Benzoic acids and derivatives	Benzene and substituted derivatives	Benzene and derivatives	Xenobiotics biodegradation and metabolism	Aminobenzoate degradation	map00627 Aminobenzoate degradation; map00790 Folate biosynthesis; map01061 Biosynthesis of phenylpropanoids; map01100 Metabolic pathways; map01120 Microbial metabolism in diverse environments	Non-significant	3.10171e+06	2.97309e+06	3.51181e+06	3.09444e+06	3.2114e+06	3.35345e+06	3.50105e+06	3.09691e+06	3.29937e+06	3.12988e+06	2.6403e+06	2.92325e+06	4.35102e+06	1.6512e+06	2.81716e+06	3.345e+06	3.29338e+06	6.53969e+06	2.78633e+06	1.13839e+06	2.10192e+06	4.96882e+06	3.16894e+06	4.44209e+06
HMDB0001406	1.75406	0.000376986	0.00179942	1.07946	acute:control	POS	1.036	123.055	C6 H6 N2 O	Nicotinamide	0.000109	0.895387	91.1909	level1	BMDB	C00153	HMDB0001406	Organoheterocyclic compounds	Pyridinecarboxylic acids and derivatives	Pyridines and derivatives	Pyridine and derivatives	Metabolism of cofactors and vitamins	Nicotinate and nicotinamide metabolism	map00760 Nicotinate and nicotinamide metabolism; map01100 Metabolic pathways; map04212 Longevity regulating pathway - worm; map04977 Vitamin digestion and absorption	Up	2.05041e+08	2.06771e+08	2.13698e+08	2.07245e+08	2.11317e+08	2.17676e+08	210174320	2.01916e+08	2.0497e+08	216004402	1.63635e+08	2.82125e+08	1.35115e+08	1.46089e+08	1.03063e+08	1.88825e+08	1.66804e+08	1.6884e+08	9.72275e+07	2.38213e+08	2.54861e+08	3.11415e+08	4.01037e+08	457842234
HMDB0001434	0.911374	0.25886	0.374679	0.227864	acute:control	POS	2.278	212.092	C10 H13 N O4	3-Methoxytyrosine	0.00024	1.13564	93.2043	level1	BMDB	NA	HMDB0001434	Organic acids and derivatives	Amino acids, peptides, and analogues	Carboxylic acids and derivatives	Amino acids, peptides, and analogues	NA	NA	NA	Non-significant	3.71188e+06	3.79281e+06	3.94754e+06	3.6291e+06	3.49094e+06	4.05508e+06	3.64409e+06	3.7254e+06	3.67713e+06	3.79014e+06	5.01024e+06	4.63291e+06	4.33982e+06	4.43118e+06	4.86757e+06	5.52039e+06	3.59457e+06	3.4162e+06	3.44501e+06	5.73458e+06	3.75492e+06	5.31583e+06	3.76325e+06	3.69156e+06
HMDB0001547	1.24945	0.0734268	0.13598	0.514837	acute:control	POS	6.955	347.221	C21 H30 O4	Corticosterone	-0.000294	-0.85047	86.0848	level1	BMDB	C02140	HMDB0001547	Lipids and lipid-like molecules	Hydroxysteroids	Steroids and steroid derivatives	Steroids and derivatives	Lipid metabolism	Steroid hormone biosynthesis	map00140 Steroid hormone biosynthesis; map01100 Metabolic pathways; map04923 Regulation of lipolysis in adipocytes; map04925 Aldosterone synthesis and secretion; map05020 Prion diseases	Non-significant	111145628	1.18485e+08	1.11144e+08	1.11262e+08	1.10483e+08	1.11807e+08	1.13349e+08	1.13164e+08	1.07834e+08	1.13867e+08	1.01893e+08	1.30916e+08	1.21534e+08	118673484	5.76417e+07	1.15903e+08	8.6049e+07	1.65887e+08	1.0391e+08	1.41749e+08	1.01946e+08	1.44929e+08	121783333	8.66882e+07
HMDB0001552	0.784776	0.000447148	0.0020478	0.67779	acute:control	POS	1.147	146.027	C5 H7 N O4	2-Keto-glutaramic acid	-0.0177151	-122.142	92.1034	level1	Decode	C00940	HMDB0001552	Organic acids and derivatives	Short-chain keto acids and derivatives	Keto acids and derivatives	Organic acids	Amino acid metabolism	Alanine, aspartate and glutamate metabolism	map00250 Alanine, aspartate and glutamate metabolism; map01100 Metabolic pathways	Non-significant	2.84709e+07	2.90536e+07	2.85369e+07	2.83325e+07	2.91174e+07	2.96484e+07	2.86625e+07	2.87157e+07	2.90294e+07	2.84487e+07	3.46478e+07	3.9427e+07	3.58509e+07	2.76245e+07	2.83488e+07	3.27028e+07	3.92793e+07	3.21579e+07	3.04669e+07	3.21453e+07	3.19727e+07	1.86801e+07	2.2471e+07	2.84582e+07
HMDB0001645	0.805953	0.123687	0.207268	0.39112	acute:control	POS	1.827	132.102	C6 H13 N O2	L-Norleucine	9.01e-05	0.686928	99.4839	level1	BMDB	C01933	HMDB0001645	Organic acids and derivatives	Amino acids, peptides, and analogues	Carboxylic acids and derivatives	Amino acids, peptides, and analogues	NA	NA	NA	Non-significant	2189754942	1986334705	2187709034	2488104078	2256052476	2115281698	1956138275	2285619548	2272764393	2558642497	2618500762	6395397812	3016697420	2345127753	2279668302	2126548013	2529357440	2157465580	3031398523	2455335516	2466292100	2530381251	2427079005	2895388195
HMDB0001852	0.88186	0.703955	0.777515	0.1127	acute:control	POS	8.649	301.216	C20 H28 O2	Retinoate	-0.000264	-0.880344	80.8548	level1	BMDB	C00777	HMDB0001852	Lipids and lipid-like molecules	Retinoids	Prenol lipids	Prenol lipids[PR]	Metabolism of cofactors and vitamins	Retinol metabolism	map00830 Retinol metabolism; map01100 Metabolic pathways; map04659 Th17 cell differentiation; map04672 Intestinal immune network for IgA production; map05200 Pathways in cancer; map05222 Small cell lung cancer; map05223 Non-small cell lung cancer; map05226 Gastric cancer	Non-significant	790141	1.11292e+06	820281	1.00065e+06	957726	786089	814418	1.05664e+06	820485	829792	458739	1.53492e+06	1.37331e+06	466767	958857	480998	1.51328e+06	1.17524e+06	1.28994e+06	984654	965872	984130	1.33421e+06	965981
HMDB0001954	0.810421	0.120998	0.203648	0.457535	acute:control	NEG	5.163	159.103	C8 H16 O3	3-Hydroxyoctanoic acid	7.4e-05	0.462473	86.0626	level1	Decode	NA	HMDB0001954	Organic acids and derivatives	Medium-chain hydroxy acids and derivatives	Hydroxy acids and derivatives	Organic acids	NA	NA	NA	Non-significant	4.85252e+06	4.84297e+06	4.80071e+06	4.89123e+06	4.91677e+06	4.81128e+06	4.79599e+06	4.84654e+06	4.86371e+06	4.86699e+06	4.5485e+06	1.0053e+07	5.90134e+06	5.28222e+06	5.53549e+06	3.94102e+06	5.38607e+06	7.48291e+06	7.73627e+06	3.87124e+06	4.60427e+06	3.36388e+06	6.22267e+06	5.72608e+06
HMDB0002264	0.913341	0.346108	0.464893	0.229239	acute:control	POS	6.277	143.107	C8 H16 O3	(R)-2-Hydroxycaprylic acid	-18.0104	-112488	93.0998	level1	Decode	NA	HMDB0002264	Lipids and lipid-like molecules	Fatty acids and conjugates	Fatty Acyls	Fatty acyls[FA]	NA	NA	NA	Non-significant	3.55678e+06	3.47648e+06	3.54323e+06	3.216e+06	3.31657e+06	2.6762e+06	3.47924e+06	3.60125e+06	3.29999e+06	3.17246e+06	3.08206e+06	5.94755e+06	3.70671e+06	3.86639e+06	3.56621e+06	2.8809e+06	3.6071e+06	4.63741e+06	4.61545e+06	2.92066e+06	3.56328e+06	2.79438e+06	4.32108e+06	3.58545e+06
HMDB0002302	1.41573	0.0543771	0.106421	0.782183	acute:control	POS	5.816	190.086	C11 H11 N O2	Indole-3-propionic acid	-9.61e-06	-0.0508517	95.813	level1	BMDB2	NA	HMDB0002302	Organoheterocyclic compounds	Indolyl carboxylic acids and derivatives	Indoles and derivatives	Indole and derivatives	NA	NA	NA	Non-significant	1.7984e+08	1.86719e+08	1.81441e+08	1.84919e+08	1.78111e+08	1.81623e+08	1.80049e+08	1.82091e+08	183344547	1.80534e+08	2.66768e+08	1.1846e+08	2.01488e+08	3.80363e+08	1.40518e+08	2.12442e+08	1.36694e+08	7.06338e+07	4.74274e+07	2.36423e+08	8.83394e+07	2.46752e+08	1.76902e+08	1.75319e+08
HMDB0002536	1.5744	0.0797093	0.145358	0.819078	acute:control	POS	8.893	415.282	C24 H40 O4	Isodeoxycholic acid	21.9822	56035.2	84.1617	level1	BMDB2	C17661	HMDB0002536	Lipids and lipid-like molecules	Bile acids, alcohols and derivatives	Steroids and steroid derivatives	Bile acids, alcohols and derivatives	NA	NA	NA	Non-significant	4.98389e+07	4.68144e+07	4.66039e+07	4.63762e+07	4.61101e+07	4.57525e+07	4.56371e+07	5.00186e+07	5.25689e+07	4.60084e+07	2.52149e+07	3.06772e+07	1.93068e+07	3.73112e+07	5.30467e+07	2.46015e+07	4.70706e+07	6.97274e+07	6.78074e+07	1.52407e+07	6.97715e+06	5.52921e+07	39814321	1.14462e+08
HMDB0002894	1.09345	0.169304	0.264207	0.320759	acute:control	POS	1.16	126.066	C5 H7 N3 O	5-Methylcytosine	0.000159	1.26881	87.4366	level1	BMDB	C02376	HMDB0002894	Organoheterocyclic compounds	Pyrimidines and pyrimidine derivatives	Diazines	Organoheterocyclic compounds	Nucleotide metabolism	Pyrimidine metabolism	map00240 Pyrimidine metabolism; map01100 Metabolic pathways	Non-significant	4.69524e+07	5.064e+07	5.11219e+07	4.61807e+07	5.19188e+07	5.259e+07	4.84478e+07	4.45312e+07	4.32656e+07	5.09248e+07	6.44124e+07	7.89892e+07	5.89627e+07	4.93068e+07	5.27701e+07	5.70551e+07	4.47878e+07	4.70766e+07	4.54626e+07	6.20387e+07	4.25646e+07	6.76156e+07	6.33217e+07	5.23868e+07
HMDB0003374	0.730452	8.75e-06	0.000103541	0.866613	acute:control	POS	0.56	132.998	C5 H12 N2 O2	D-Ornithine	-0.0988357	-748.246	93.7046	level1	Decode	C00515	HMDB0003374	Organic acids and derivatives	Amino acids, peptides, and analogues	Carboxylic acids and derivatives	Amino acids, peptides, and analogues	Metabolism of other amino acids	D-Arginine and D-ornithine metabolism	map00472 D-Arginine and D-ornithine metabolism; map00997 Biosynthesis of various secondary metabolites - part 3; map01100 Metabolic pathways	Non-significant	1.31943e+07	1.24933e+07	1.28398e+07	1.31116e+07	1.31122e+07	1.41192e+07	1.41949e+07	1.4804e+07	1.36305e+07	1.27857e+07	1.40801e+07	1.64196e+07	1.77741e+07	1.42979e+07	1.33209e+07	1.54802e+07	1.80306e+07	1.70291e+07	1.39729e+07	1.47554e+07	1.63991e+07	9.94571e+06	1.44522e+07	12713591
HMDB0003402	1.98863	2.34e-05	0.00021915	1.30869	acute:control	POS	0.711	173.042	C5 H10 O5	D-lyxose	21.9821	146496	68.8035	level1	BMDB	C00476	HMDB0003402	Organic oxygen compounds	Carbohydrates and carbohydrate conjugates	Organooxygen compounds	Carbohydrates	Carbohydrate metabolism	Pentose and glucuronate interconversions	map00040 Pentose and glucuronate interconversions	Up	7.99999e+06	8.31778e+06	7.69445e+06	7.88123e+06	8.08241e+06	7.7402e+06	8.94317e+06	9.08266e+06	9.4087e+06	8.71392e+06	2.82712e+06	9.50947e+06	6.42294e+06	6.26655e+06	6.67958e+06	7.73223e+06	6.76665e+06	6.78834e+06	5.0928e+06	8.60476e+06	4.28034e+06	1.52801e+07	1.01038e+07	1.15119e+07
HMDB0004041	0.125968	3.59e-11	4.08e-09	2.37164	acute:control	POS	0.71	85.0285	C4 H9 N O3	L-allo-Threonine	-18.0105	-151275	63.2315	level1	BMDB	C05519	HMDB0004041	Organic acids and derivatives	Amino acids, peptides, and analogues	Carboxylic acids and derivatives	Amino acids, peptides, and analogues	Amino acid metabolism	Glycine, serine and threonine metabolism	map00260 Glycine, serine and threonine metabolism; map01100 Metabolic pathways	Down	4.00026e+07	3.36296e+07	3.99516e+07	3.98402e+07	4.04622e+07	4.12661e+07	4.28591e+07	4.25526e+07	4.29545e+07	3.98513e+07	7.63686e+07	2.36132e+07	4.67917e+07	5.4177e+07	5.11284e+07	8.04823e+07	8.42181e+07	8.47239e+07	4.67745e+07	8.29267e+07	7.51283e+07	5.96888e+06	8.04662e+06	6.63417e+06
HMDB0004193	1.45817	0.0450658	0.0909527	0.702314	acute:control	POS	1.86	153.066	C7 H8 N2 O2	N1-Methyl-2-pyridone-5-carboxamide	0.000107	0.704443	86.822	level1	Decode	C05842	HMDB0004193	Organoheterocyclic compounds	Pyridinecarboxylic acids and derivatives	Pyridines and derivatives	Pyridine and derivatives	Metabolism of cofactors and vitamins	Nicotinate and nicotinamide metabolism	map00760 Nicotinate and nicotinamide metabolism; map01100 Metabolic pathways	Non-significant	2.20168e+08	2.32865e+08	319784951	3.16878e+08	223239414	311243890	2.29204e+08	2.14401e+08	3.28597e+08	2.47139e+08	3.00844e+08	2.67224e+08	1.76296e+08	1.50494e+08	1.26284e+08	2.97468e+08	2.45037e+08	1.71228e+08	2.60519e+08	5.04523e+08	2.31028e+08	3.567e+08	1.99755e+08	2.3568e+08
HMDB0004825	0.858779	0.0688568	0.128902	0.389291	acute:control	POS	1.099	136.076	C8 H11 N O2	Octopamine	-18.0103	-117654	94.9301	level1	BMDB	C04227	HMDB0004825	Benzenoids	1-hydroxy-2-unsubstituted benzenoids	Phenols	Phenols and derivatives	NA	NA	map04080 Neuroactive ligand-receptor interaction	Non-significant	102698177	1.16375e+08	8.7178e+07	8.85499e+07	1.06544e+08	1.03009e+08	8.40818e+07	8.74983e+07	7.41211e+07	1.14538e+08	1.20058e+08	1.70506e+08	1.28951e+08	8.44151e+07	1.39274e+08	1.16297e+08	128737956	1.22547e+08	9.17519e+07	1.11898e+08	1.11215e+08	1.16556e+08	117154990	1.13239e+08
HMDB0004827	1.30853	0.0770082	0.140985	0.525775	acute:control	POS	0.734	144.102	C7 H14 N O2	Proline betaine	-1.00779	-6993.57	98.7157	level1	Decode	C10172	HMDB0004827	Organic acids and derivatives	Amino acids, peptides, and analogues	Carboxylic acids and derivatives	Amino acids, peptides, and analogues	NA	NA	NA	Non-significant	1.8333e+08	1.71593e+08	178866264	1.85574e+08	1.77543e+08	1.76174e+08	1.78993e+08	1.84085e+08	1.80969e+08	1.79586e+08	1.48733e+08	7.95657e+07	132611874	2.18682e+08	1.5693e+08	2.16645e+08	1.49129e+08	9.96322e+07	1.80418e+08	2.90523e+08	133098531	2.48299e+08	2.3766e+08	110028228
HMDB0004983	1.21975	0.129786	0.215784	0.448129	acute:control	POS	0.812	95.0162	C2 H6 O2 S	Dimethyl sulfone	0.000109	1.15847	91.474	level1	Decode	C11142	HMDB0004983	Organosulfur compounds	Sulfones	Sulfonyls	Organosulfur compounds	Energy metabolism	Sulfur metabolism	map00920 Sulfur metabolism; map01100 Metabolic pathways	Non-significant	6.211e+07	6.56675e+07	6.20002e+07	6.20292e+07	6.49468e+07	6.80156e+07	6.31679e+07	6.4141e+07	6.11823e+07	6.56827e+07	8.00854e+07	3.76839e+07	5.78145e+07	8.7906e+07	6.8126e+07	8.684e+07	6.1996e+07	2.71018e+07	3.2368e+07	1.11137e+08	7.88193e+07	7.76189e+07	8.62633e+07	4.87798e+07
HMDB0011718	0.825127	0.274708	0.391886	0.364339	acute:control	POS	3.875	105.034	C7 H6 O2	4-Hydroxybenzaldehyde	-18.0104	-147582	92.6424	level1	BMDB	C00633	HMDB0011718	Organic oxygen compounds	Carbonyl compounds	Organooxygen compounds	Organic oxygen compounds	Xenobiotics biodegradation and metabolism	Bisphenol degradation	map00363 Bisphenol degradation; map00623 Toluene degradation; map00627 Aminobenzoate degradation; map01061 Biosynthesis of phenylpropanoids; map01100 Metabolic pathways; map01120 Microbial metabolism in diverse environments	Non-significant	1.80774e+07	1.78781e+07	1.79501e+07	1.80127e+07	1.79052e+07	1.77202e+07	1.80198e+07	1.79609e+07	1.79589e+07	1.78712e+07	1.43777e+07	1.93414e+07	1.3268e+07	9.31655e+06	1.2158e+07	2.72182e+07	3.46675e+07	1.18412e+07	1.12182e+07	2.54867e+07	1.32983e+07	1.91062e+07	7.9604e+06	9.23166e+06
HMDB0011756	0.820626	0.195504	0.297314	0.359814	acute:control	POS	4.656	174.113	C8 H15 N O3	N-Acetyl-L-leucine	0.000192	1.10872	84.8827	level1	BMDB	C02710	HMDB0011756	Organic acids and derivatives	Amino acids, peptides, and analogues	Carboxylic acids and derivatives	Amino acids, peptides, and analogues	NA	NA	NA	Non-significant	3.67493e+06	3.79216e+06	3.72208e+06	3.66544e+06	3.8593e+06	3.78404e+06	3.6847e+06	3.74071e+06	3.71953e+06	3.69677e+06	2.50314e+06	7.26232e+06	7.60984e+06	2.6583e+06	4.52289e+06	3.61332e+06	4.2013e+06	4.8376e+06	3.82402e+06	4.43507e+06	4.31702e+06	3.51143e+06	3.10121e+06	4.62369e+06
HMDB0011757	1.02817	0.815252	0.865879	0.0729374	acute:control	POS	0.738	160.133	C7 H13 N O3	N-Acetylvaline	0.0363927	228.756	91.8316	level1	Decode	NA	HMDB0011757	Organic acids and derivatives	Amino acids, peptides, and analogues	Carboxylic acids and derivatives	Amino acids, peptides, and analogues	NA	NA	NA	Non-significant	298773765	2.69557e+08	289679242	2.98137e+08	2.85542e+08	2.79037e+08	2.85693e+08	2.91309e+08	2.96158e+08	2.82803e+08	3.85969e+08	1.45305e+08	2.46425e+08	3.18107e+08	1.69128e+08	2.73108e+08	4.3165e+08	2.94556e+08	201232566	2.58604e+08	3.48765e+08	3.01755e+08	1.8439e+08	2.21353e+08
HMDB0029723	1.07565	0.702175	0.776264	0.268823	acute:control	NEG	2.793	181.992	C7 H5 N O3 S	Saccharin	5.18e-05	0.28288	97.2099	level1	Decode	C12283	HMDB0029723	Organoheterocyclic compounds	NA	Benzothiazoles	Organoheterocyclic compounds	NA	NA	map04742 Taste transduction	Non-significant	1.44382e+06	1.39299e+06	1.41232e+06	1.40649e+06	1.44413e+06	889309	912894	1.42446e+06	1.358e+06	1.4389e+06	792389	1.32985e+06	503650	279657	1.09865e+06	1.10658e+06	5.34767e+06	2.88434e+06	483268	627263	886789	1.33338e+06	555774	1.48224e+06
HMDB0029738	1.42982	0.0764812	0.140296	0.780755	acute:control	NEG	4.354	188.072	C11 H11 N O2	Indole-3-methyl acetate	-3.23e-05	-0.170917	89.9151	level1	BMDB	NA	HMDB0029738	Organoheterocyclic compounds	Indolyl carboxylic acids and derivatives	Indoles and derivatives	Indole and derivatives	NA	NA	NA	Non-significant	4.05475e+06	3.97435e+06	4.07214e+06	4.00271e+06	4.08812e+06	4.04431e+06	3.90189e+06	4.12311e+06	3.90995e+06	3.96605e+06	6.72832e+06	2.26079e+06	4.47698e+06	9.81203e+06	3.20461e+06	5.31973e+06	2.7449e+06	1.5359e+06	919923	5.38804e+06	1.72787e+06	5.50864e+06	3.80933e+06	4.11057e+06
HMDB0031158	0.663665	0.000189806	0.00105806	0.896313	acute:control	POS	3.44	115.076	C6 H10 O2	2_Methyl_4_pentenoic acid	0.000147	1.28818	84.4771	level1	BMDB2	NA	HMDB0031158	Lipids and lipid-like molecules	Fatty acids and conjugates	Fatty Acyls	Fatty acyls[FA]	NA	NA	NA	Non-significant	4.46349e+06	4.18761e+06	4.26059e+06	4.62335e+06	4.69562e+06	4.43897e+06	4.47225e+06	4.29607e+06	4.62424e+06	4.67574e+06	4.26287e+06	7.30676e+06	5.92923e+06	6.49239e+06	6.99199e+06	3.88636e+06	4.86651e+06	4.65648e+06	7.01255e+06	4.94198e+06	4.90191e+06	2.98447e+06	2.85762e+06	4.60291e+06
HMDB0059766	1.1416	0.455085	0.561851	0.385294	acute:control	POS	3.494	181.061	C8 H8 N2 O3	Picolinoylglycine	0.000138	0.766688	78.033	level1	Decode	NA	HMDB0059766	Organic acids and derivatives	Amino acids, peptides, and analogues	Carboxylic acids and derivatives	Amino acids, peptides, and analogues	NA	NA	NA	Non-significant	837151	805828	881612	849920	832065	905478	866720	834455	836867	911384	480330	2.05287e+06	967245	723230	231638	562809	2.03636e+06	906875	724538	353653	425249	567789	426001	2.4729e+06
HMDB0060013	1.15848	0.538863	0.639477	0.208129	acute:control	NEG	3.777	203.002	C7 H8 O5 S	O-methoxycatechol-O-sulphate	4.35e-05	0.213182	83.9367	level1	Decode	NA	HMDB0060013	Organic acids and derivatives	Arylsulfates	Organic sulfuric acids and derivatives	Organic acids	NA	NA	NA	Non-significant	821870	798474	825205	821168	813872	808970	797015	804171	757045	762937	879788	767081	814645	517784	638758	705321	1.13396e+06	1.07653e+06	544958	517776	522267	901523	1.02595e+06	1.19128e+06
HMDB0061384	1.02859	0.685669	0.762	0.133308	acute:control	POS	3.25	185.129	C9 H16 N2 O2	N-(3-acetamidopropyl)pyrrolidin-2-one	0.000223	1.21069	95.3966	level1	Decode	NA	HMDB0061384	Organoheterocyclic compounds	N-alkylpyrrolidines	Pyrrolidines	Organoheterocyclic compounds	NA	NA	NA	Non-significant	1.97982e+07	1.95277e+07	1.93607e+07	1.97354e+07	1.92949e+07	1.94322e+07	1.90061e+07	1.97739e+07	1.97828e+07	1.96885e+07	2.20594e+07	2.58396e+07	1.89701e+07	1.10465e+07	2.64016e+07	3.30913e+07	1.44496e+07	1.67509e+07	1.90857e+07	3.35051e+07	2.04831e+07	2.54927e+07	1.97676e+07	2.23148e+07
HMDB0061933	1.64505	0.017656	0.0415341	0.925693	acute:control	NEG	4.249	146.025	C8 H5 N O2	1H-Indole-2,3-dione	8.96e-05	0.609313	85.5691	level1	Decode	C11129	HMDB0061933	Organoheterocyclic compounds	Indolines	Indoles and derivatives	Indole and derivatives	NA	NA	NA	Non-significant	1.20854e+06	1.17377e+06	1.14472e+06	1.09727e+06	1.18901e+06	1.13833e+06	1.0555e+06	1.10965e+06	1.10313e+06	1.08545e+06	566252	848537	641672	1.12677e+06	981282	494745	1.36028e+06	880060	329006	2.64538e+06	1.29598e+06	1.47646e+06	1.69336e+06	1.59032e+06
HMDB0062551	1.577	0.274938	0.391975	0.792323	acute:control	NEG	5.037	201.023	C8 H10 O4 S	4-Ethylphenylsulfate	-1.84e-05	-0.0912251	87.9863	level1	Decode	NA	HMDB0062551	Organic acids and derivatives	Arylsulfates	Organic sulfuric acids and derivatives	Organic acids	NA	NA	NA	Non-significant	1.74052e+06	1.69895e+06	1.7032e+06	1.68078e+06	1.79103e+06	1.74861e+06	1.73928e+06	1.72389e+06	1.75925e+06	1.66287e+06	1.40887e+06	2.11571e+06	2.0255e+06	469892	1.50352e+06	2.70466e+06	1.48565e+06	3.50651e+06	1.34086e+06	51966.3	34200.3	3.6949e+06	1.07019e+06	2.63359e+06
HMDB0062721	1.28779	0.171547	0.267171	0.544651	acute:control	NEG	5.172	201.023	C8 H10 O4 S	3-ethylphenyl Sulfate	-3.81e-05	-0.18852	92.44	level1	Decode	NA	HMDB0062721	Organic acids and derivatives	Arylsulfates	Organic sulfuric acids and derivatives	Organic acids	NA	NA	NA	Non-significant	1.75126e+07	1.7265e+07	1.73226e+07	1.72925e+07	1.82467e+07	1.77742e+07	1.77842e+07	1.78938e+07	1.81161e+07	18026237	9.84822e+06	6.38689e+06	1.62017e+07	5.89126e+06	2.27691e+07	2.30177e+07	3.002e+07	2.46779e+07	8.76776e+06	3.15463e+07	1.41428e+07	1.9741e+07	1.0067e+07	1.04026e+07
HMDB0240263	0.64692	0.0242856	0.0544203	0.747933	acute:control	NEG	2.521	188.986	C6 H6 O5 S	quinone sulfate	-4.25e-05	-0.22367	92.4196	level1	Decode	NA	HMDB0240263	Organic acids and derivatives	Arylsulfates	Organic sulfuric acids and derivatives	Organic acids	NA	NA	NA	Non-significant	9.16832e+06	8.63314e+06	8.78756e+06	8.48016e+06	8.50818e+06	8.61082e+06	8.77779e+06	8.9932e+06	8.66318e+06	8.64857e+06	1.01881e+07	8.9089e+06	1.12037e+07	4.62324e+06	7.84416e+06	1.60719e+07	1.33844e+07	1.51523e+07	9.26857e+06	2.00922e+07	6.89041e+06	7.76958e+06	4.59925e+06	6.27596e+06
HMDB0240607	3.40171	0.00383797	0.0115937	1.50307	acute:control	POS	7.969	466.316	C26 H43 N O6	Glycohyocholic acid	-2.72e-05	-0.0585181	93.0074	level1	BMDB2	NA	HMDB0240607	Lipids and lipid-like molecules	Bile acids, alcohols and derivatives	Steroids and steroid derivatives	Bile acids, alcohols and derivatives	NA	NA	NA	Up	4.26609e+07	4.31361e+07	4.23401e+07	4.31337e+07	4.05251e+07	4.17355e+07	4.09599e+07	3.99173e+07	3.99337e+07	3.84365e+07	1.86625e+07	22956175	7.77039e+06	4.66568e+07	3.21572e+07	1.74562e+07	2.78443e+07	2.08437e+06	5.36158e+07	4.0259e+06	5.54185e+06	3.07879e+07	5.45699e+07	143194396
HMDB0244272	1.43847	0.000155638	0.000919986	0.874245	acute:control	NEG	7.231	187.134	C10 H20 O3	10-Hydroxydecanoic acid	1.11e-05	0.0588521	83.5428	level1	Decode	C02774	HMDB0244272	NA	NA	NA	NA	NA	NA	NA	Non-significant	1.34455e+06	1.34112e+06	1.35458e+06	1.34009e+06	1.36162e+06	1.41865e+06	1.36871e+06	1.45216e+06	1.38835e+06	1.38698e+06	1.44011e+06	1.17977e+06	1.33137e+06	1.20262e+06	1.0772e+06	1.15524e+06	1.6496e+06	1.59569e+06	1.7128e+06	1.11402e+06	1.00673e+06	1.86517e+06	1.64001e+06	1.64256e+06
HMDB0304944	3.15675	0.0361178	0.0759583	1.24752	acute:control	POS	7.151	430.295	C26 H43 N O5	Glycohyodeoxycholic acid	-20.0265	-44571.3	95.9151	level1	BMDB2	NA	HMDB0304944	NA	NA	NA	NA	NA	NA	NA	Non-significant	9.73951e+06	9.85026e+06	1.02055e+07	1.01748e+07	1.03345e+07	9.74344e+06	9.19376e+06	9.10672e+06	9.69556e+06	9.66701e+06	6.48665e+06	2.39995e+06	1.18704e+06	4.02459e+06	1.47016e+07	1.13051e+07	7.79442e+06	536111	7.81357e+06	441679	858808	6.72027e+06	3.64832e+06	5.40515e+07
HMDB0304947	0.86142	0.304257	0.423141	0.459268	acute:control	POS	8.448	401.266	C23 H38 O4	Nordeoxycholic acid	21.9819	58110.6	65.4202	level1	BMDB2	NA	HMDB0304947	NA	NA	NA	NA	NA	NA	NA	Non-significant	938044	1.02485e+06	886256	1.02424e+06	934205	918648	946219	894190	954952	999100	2.00971e+06	1.59475e+06	1.19005e+06	814740	1.36904e+06	1.36512e+06	901158	586686	692102	383901	449497	776673	1.13586e+06	1.8062e+06
0.735_116.10702	4.46809	6.48e-11	6.55e-09	2.03131	acute:control	POS	0.735	116.107	C6 H13 N O	NP-020454	2.46e-05	0.213334	66.946	level2	mzCloud	NA	NA	NA	NA	NA	NA	NA	NA	NA	Up	1.51757e+06	1.12562e+06	1.4124e+06	1.42359e+06	1.31666e+06	1.22005e+06	1.51777e+06	1.48108e+06	1.56072e+06	1.47228e+06	546240	630290	743062	830163	496749	593857	537722	1.11622e+06	417755	640177	443126	3.0453e+06	3.38867e+06	2.56317e+06
0.757_79.02125	1.43773	0.00145093	0.00521215	0.785999	acute:control	POS	0.757	79.0212	C2 H6 O S	2-Mercaptoethanol	3.69e-05	0.472499	89.5979	level2	mzCloud	NA	NA	NA	NA	NA	NA	NA	NA	NA	Non-significant	4.61659e+07	4.65574e+07	4.47195e+07	4.08278e+07	4.65621e+07	4.69045e+07	4.63843e+07	4.16804e+07	4.05494e+07	4.59088e+07	4.73207e+07	3.62988e+07	4.6366e+07	4.31973e+07	4.79832e+07	5.58619e+07	3.05388e+07	3.72435e+07	3.78159e+07	5.16197e+07	5.2835e+07	6.63411e+07	5.53677e+07	3.81336e+07
0.927_143.11804	0.372274	9.1e-05	0.000590485	1.40505	acute:control	POS	0.927	143.118	C7 H14 N2 O	Nitrosoheptamethyleneimine	0.000146	1.02775	72.0414	level2	mzCloud	NA	NA	NA	NA	NA	NA	NA	NA	NA	Down	1.32996e+07	1.45704e+07	1.27573e+07	1.18812e+07	1.14213e+07	1.40745e+07	1.27545e+07	1.17304e+07	1.23357e+07	12801461	1.24346e+07	3.11936e+07	2.76081e+07	1.83546e+07	3.63609e+07	3.60281e+07	1.49628e+07	2.64265e+07	1.61275e+07	8.52746e+06	1.47704e+07	9.43359e+06	8.70599e+06	5.36606e+06
1.361_95.04929	0.715726	0.00187338	0.0064317	0.796071	acute:control	POS	1.361	95.0493	C6 H8 O2	Sorbate	-18.0104	-160732	70.638	level2	BMDB	NA	NA	NA	NA	NA	NA	NA	NA	NA	Non-significant	1.67104e+07	1.43116e+07	1.67952e+07	18001720	1.58407e+07	14130067	1.57415e+07	1.62301e+07	1.82632e+07	1.47641e+07	1.63922e+07	2.42181e+07	1.95688e+07	1.90552e+07	2.062e+07	2.38059e+07	1.6569e+07	1.84937e+07	2.55437e+07	1.71873e+07	1.81513e+07	1.93123e+07	1.94509e+07	1.52452e+07
1.424_344.13409	0.00629915	4.06e-11	4.39e-09	3.71046	acute:control	POS	1.424	344.134	C15 H18 O8	(2E)-3-(2-{[(2S,3R,4S,5S,6R)-3,4,5-trihydroxy-6-(hydroxymethyl)oxan-2-yl]oxy}phenyl)prop-2-enoic acid	17.0266	52212.9	70.2873	level2	mzCloud	NA	NA	NA	NA	NA	NA	NA	NA	NA	Down	2.20623e+07	2.54041e+07	2.46276e+07	2.40168e+07	2.65849e+07	2.63765e+07	2.59478e+07	2.30263e+07	2.36978e+07	2.83375e+07	6.22905e+07	5.27276e+07	5.01733e+07	3.73036e+07	4.85063e+07	7.33842e+07	2.33264e+07	1.45599e+08	4.20864e+07	3.69255e+06	6.38823e+07	250615	1.25227e+06	236619
1.432_198.08760	3.54223	0.00125226	0.00466414	1.59824	acute:control	POS	1.432	198.088	C8 H11 N3 O3	5-morpholino-2,4(1H,3H)-pyrimidinedione	0.00028	1.42258	69.3147	level2	mzCloud	NA	NA	NA	NA	NA	NA	NA	NA	NA	Up	1.27719e+07	1.31735e+07	1.2092e+07	1.23437e+07	1.24232e+07	1.27123e+07	1.21778e+07	1.25242e+07	1.22558e+07	1.30414e+07	5.24554e+06	1.21475e+06	6.89934e+06	5.36495e+06	3.34723e+06	5.68118e+06	3.21664e+06	1.03506e+07	3.7523e+06	327690	3.40772e+06	2.01428e+07	9.90755e+06	2.34996e+06
1.962_160.07575	1.30866	0.02972	0.0643957	0.65912	acute:control	POS	1.962	160.076	C10 H11 N O2	2-methyl-2,3,4,5-tetrahydro-1,5-benzoxazepin-4-one	-18.0105	-101709	82.6221	level2	mzCloud	NA	NA	NA	NA	NA	NA	NA	NA	NA	Non-significant	1.98009e+08	1.94158e+08	2.01766e+08	1.86944e+08	1.933e+08	2.01124e+08	1.94661e+08	183676371	1.86203e+08	1.94571e+08	7.27192e+07	2.10603e+08	2.38713e+08	264313783	1.70768e+08	2.41514e+08	1.50123e+08	2.30379e+08	233593621	2.34591e+08	1.57197e+08	2.65508e+08	2.9541e+08	2.22777e+08
10.012_413.23519	1.3003	0.0154726	0.0371024	0.641394	acute:control	POS	10.012	413.235	C23 H29 F N4 O2	{(2R,4S,5R)-5-[6-(4-Fluorophenyl)-2-methyl-4-pyrimidinyl]-1-azabicyclo[2.2.2]oct-2-yl}methyl isopropylcarbamate	0.000461	1.11802	71.2378	level2	mzCloud	NA	NA	NA	NA	NA	NA	NA	NA	NA	Non-significant	2.65911e+06	2.44455e+06	2.76032e+06	2.72818e+06	2.69129e+06	2.34571e+06	2.73926e+06	2.9903e+06	2.64085e+06	2.83833e+06	2.24844e+06	1.81696e+06	2.11564e+06	3.08029e+06	2.07353e+06	2.9477e+06	2.44692e+06	2.27331e+06	1.23743e+06	2.82752e+06	2.4074e+06	3.21107e+06	2.59646e+06	2.05161e+06
10.135_267.23273	0.303508	9.84e-08	3.44e-06	1.7987	acute:control	NEG	10.135	267.233	C17 H32 O2	trans-10-Heptadecenoic acid	-0.000227	-0.846765	86.5696	level2	mzCloud	NA	NA	NA	NA	NA	NA	NA	NA	NA	Down	712168	683354	708363	680423	704273	675633	650980	708029	642773	663105	1.10153e+06	734220	1.08048e+06	1.11516e+06	1.24057e+06	943806	537882	566657	1.28928e+06	1.42112e+06	1.42306e+06	241629	344291	247275
2.868_251.07761	1.5818	0.542401	0.641859	0.390714	acute:control	POS	2.868	251.078	C13 H12 N2 O2	6-benzyl-4-oxo-1,4-dihydropyridine-3-carboxamide	21.9805	96367.5	60.0908	level2	mzCloud	NA	NA	NA	NA	NA	NA	NA	NA	NA	Non-significant	1.50599e+06	1.53473e+06	1.60736e+06	1.60624e+06	1.61571e+06	1.58694e+06	1.59463e+06	1.61873e+06	1.57512e+06	1.60987e+06	311057	4.1047e+06	760798	506627	486456	505712	1.79717e+06	1.11616e+06	1.25949e+06	227795	396340	582541	2.33171e+06	7.78173e+06
2.994_335.12388	0.00689878	3.35e-07	9.05e-06	3.47972	acute:control	POS	2.994	335.124	C16 H24 O5	NP-022469	37.9542	128153	78.5768	level2	mzCloud	NA	NA	NA	NA	NA	NA	NA	NA	NA	Down	578571	578320	561365	588244	594609	586976	604239	610495	589950	613631	1.89027e+06	192637	1.66833e+06	1.12922e+06	1.65834e+06	1.97491e+06	190791	4.00532e+06	972235	55291.7	1.50184e+06	8866.63	13904.8	7055.62
3.141_384.11552	0.931931	0.763915	0.825159	0.192855	acute:control	POS	3.141	384.116	C18 H23 N3 O2 S	1-(2-{[4-(2-methoxyphenyl)piperazino]methyl}-4-methyl-1,3-thiazol-5-yl)ethan-1-one	37.9572	109973	67.1544	level2	mzCloud	NA	NA	NA	NA	NA	NA	NA	NA	NA	Non-significant	8.23365e+06	8.23856e+06	8.0831e+06	7.95966e+06	8.14657e+06	7.88658e+06	8.01317e+06	8.36149e+06	8.21277e+06	8.75623e+06	4.36088e+06	3.4447e+07	8.47266e+06	4.71254e+06	4.58687e+06	7.18734e+06	6.64404e+06	8.69401e+06	1.02308e+07	4.10467e+06	5.0452e+06	5.17165e+06	6.8587e+06	1.59615e+07
3.278_224.12811	1.78862	0.0502685	0.099765	0.703178	acute:control	POS	3.278	224.128	C14 H11 Br O	1-(4-bromophenyl)-2-phenylethan-1-one	-50.8785	-185688	64.0585	level2	mzCloud	NA	NA	NA	NA	NA	NA	NA	NA	NA	Non-significant	2.8139e+06	2.60101e+06	2.66098e+06	2.99031e+06	2.6431e+06	3.27504e+06	2.93378e+06	2.97013e+06	2.92705e+06	3.16236e+06	2.47574e+06	2.50267e+06	2.97972e+06	3.03308e+06	2.91181e+06	3.61004e+06	2.60213e+06	2.56713e+06	2.57963e+06	3.31148e+06	3.18314e+06	1.99716e+07	3.2069e+06	2.37689e+06
3.281_210.12849	1.28125	0.00226821	0.00748879	0.649834	acute:control	POS	3.281	210.128	C12 H16 F N O	4-Fluoro pentedrone	-0.000373	-1.78319	64.9624	level2	mzCloud	NA	NA	NA	NA	NA	NA	NA	NA	NA	Non-significant	2164664900	2216286004	2200662740	2217985592	2184768753	2199982314	2183651606	2213953156	2219583356	2165738835	2192695660	1912630111	2029384944	2339531262	2176478217	2379090745	1994143783	2177492786	2045893123	2355074966	2522588391	2801883484	2593328983	1999388659
3.307_321.14441	0.03229	3.32e-09	1.75e-07	3.0111	acute:control	POS	3.307	321.144	C16 H26 O4	(2S,8R)-8-hydroxy-2-[(1S)-1-hydroxyheptyl]-3,4,5,6,7,8-hexahydro-2H-1-benzopyran-5-one	37.954	134501	69.5627	level2	mzCloud	NA	NA	NA	NA	NA	NA	NA	NA	NA	Down	7.53197e+06	7.01099e+06	7.45416e+06	7.31168e+06	7.24169e+06	7.6801e+06	7.77065e+06	7.3587e+06	7.91168e+06	7.50979e+06	1.87472e+07	6.48189e+06	1.24405e+07	1.59308e+07	8.95634e+06	1.66175e+07	9.96379e+06	3.25406e+07	8.65795e+06	3.16527e+06	1.70297e+07	516892	451444	369982
3.322_174.09153	1.63383	8.43e-08	3.02e-06	1.11764	acute:control	POS	3.322	174.092	C11 H11 N O	Pyroquilon	0.000185	1.06877	67.8101	level2	mzCloud	NA	NA	NA	NA	NA	NA	NA	NA	NA	Up	6.0175e+06	5.71501e+06	5.43134e+06	6.52871e+06	6.06047e+06	6.25481e+06	5.98276e+06	6.41684e+06	6.48399e+06	6.44791e+06	5.41718e+06	5.16005e+06	5.16861e+06	7.03134e+06	4.14963e+06	5.14266e+06	4.48202e+06	5.40005e+06	4.67173e+06	5.61292e+06	4.89231e+06	1.01396e+07	8.24813e+06	6.77686e+06
3.34_202.08681	1.41937	0.0903117	0.16134	0.64449	acute:control	POS	3.34	202.087	C12 H11 N O2	4-(allyloxy)-1,2-dihydroquinolin-2-one	0.000552	2.74564	69.856	level2	mzCloud	NA	NA	NA	NA	NA	NA	NA	NA	NA	Non-significant	1.75104e+07	1.89666e+07	1.74017e+07	1.82752e+07	1.81747e+07	1.85643e+07	1.85428e+07	1.87136e+07	1.79081e+07	1.91622e+07	1.29133e+07	5.02166e+07	1.28015e+07	1.89629e+07	1.17757e+07	1.88721e+07	7.22623e+06	1.32436e+07	1.41172e+07	1.39482e+07	9.25972e+06	1.63544e+07	5.91584e+07	1.71096e+07
3.347_217.09718	1.13433	0.244707	0.358093	0.279648	acute:control	POS	3.347	217.097	C12 H12 N2 O2	2,3,4,9-Tetrahydro-1H-?carboline-3-carboxylic acid	2.9e-05	0.134377	85.4764	level2	mzCloud	NA	NA	NA	NA	NA	NA	NA	NA	NA	Non-significant	2.89332e+06	3.03899e+06	2.64476e+06	2.81267e+06	2.96394e+06	2.80572e+06	3.08322e+06	2.90585e+06	2.95788e+06	3.02776e+06	2.82261e+06	3.63864e+06	2.91641e+06	2.74047e+06	3.07143e+06	3.29209e+06	3.03911e+06	3.1184e+06	2.50613e+06	3.79645e+06	3.863e+06	3.5707e+06	2.91157e+06	2.57634e+06
3.435_195.06302	0.76857	0.103233	0.179461	0.478814	acute:control	POS	3.435	195.063	C8 H12 O4	NP-001130	21.9822	127749	68.4741	level2	mzCloud	NA	NA	NA	NA	NA	NA	NA	NA	NA	Non-significant	1.35211e+06	1.41507e+06	1.3774e+06	1.35266e+06	1.31844e+06	1.44074e+06	1.41659e+06	1.42176e+06	1.43842e+06	1.42323e+06	890076	2.42482e+06	1.33581e+06	1.77835e+06	1.70032e+06	1.56766e+06	2.60023e+06	1.78782e+06	1.59009e+06	793899	2.26687e+06	1.00465e+06	1.0213e+06	971701
3.553_169.04973	5.4657	0.0525246	0.103404	1.16078	acute:control	POS	3.553	169.05	C8 H8 O4	methyl 4-methyl-2-oxo-2H-pyran-6-carboxylate	0.000193	1.14926	76.7556	level2	mzCloud	NA	NA	NA	NA	NA	NA	NA	NA	NA	Non-significant	188343	233164	240776	224833	265265	222286	226950	271644	262211	260208	45288.5	308335	96956.4	33649.5	75328.8	126311	44566.8	67580.3	99887.3	71849	30246.9	55905.2	103461	2.74891e+06
3.565_211.05792	0.43253	0.000311634	0.00155884	1.28234	acute:control	POS	3.565	211.058	C8 H12 O5	methyl 3,4,5-trihydroxycyclohex-1-ene-1-carboxylate	21.9822	116884	83.1102	level2	mzCloud	NA	NA	NA	NA	NA	NA	NA	NA	NA	Down	1.972e+06	2.11787e+06	2.04619e+06	1.99181e+06	2.03751e+06	2.14937e+06	2.03657e+06	2.00537e+06	2.04708e+06	2.02285e+06	2.44881e+06	7.09807e+06	3.12696e+06	2.69205e+06	3.54093e+06	2.24348e+06	3.31557e+06	1.76404e+06	3.95875e+06	1.37566e+06	1.98803e+06	1.23998e+06	1.25054e+06	2.43835e+06
3.756_155.07036	0.191083	0.00410065	0.0122441	1.67582	acute:control	POS	3.756	155.07	C8 H10 O3	NP-007065	8.69e-05	0.56425	79.4559	level2	mzCloud	NA	NA	NA	NA	NA	NA	NA	NA	NA	Down	1.6009e+06	1.72923e+06	1.71593e+06	1.75689e+06	1.50228e+06	1.63144e+06	1.78949e+06	1.54691e+06	1.55631e+06	1.65839e+06	4.2565e+06	797947	5.30083e+06	6.36349e+06	4.98445e+06	2.02093e+06	329790	313427	3.27923e+06	395256	5.27978e+06	265056	720957	175916
3.862_172.00644	0.875287	0.592258	0.685881	0.162138	acute:control	POS	3.862	172.006	C6 H3 Cl F N3	6-Chloro-5-fluoro-1H-1,2,3-benzotriazole	-0.000792	-4.63223	69.706	level2	mzCloud	NA	NA	NA	NA	NA	NA	NA	NA	NA	Non-significant	1.68128e+06	1.76982e+06	1.7604e+06	1.83495e+06	1.76112e+06	1.77083e+06	1.78472e+06	1.85204e+06	1.79323e+06	1.79253e+06	1.6639e+06	3.56218e+06	2.34863e+06	2.22867e+06	1.4346e+06	1.20799e+06	1.83699e+06	4.53678e+06	1.30243e+06	1.4472e+06	2.98087e+06	1.61556e+06	2.69364e+06	3.05987e+06
4.269_162.05513	1.21635	0.163381	0.256947	0.503812	acute:control	POS	4.269	162.055	C11 H12 N6	2-amino-3-({[1-(dimethylamino)-1H-pyrrol-2-yl]methylidene}amino)but-2-enedinitrile	-67.0645	-293998	64.1102	level2	mzCloud	NA	NA	NA	NA	NA	NA	NA	NA	NA	Non-significant	2.40613e+06	2.52555e+06	2.45689e+06	2.43041e+06	2.38445e+06	2.35764e+06	2.50185e+06	2.49565e+06	2.45771e+06	2.36569e+06	1.49692e+06	4.52315e+06	2.36441e+06	1.34568e+06	1.54816e+06	2.63951e+06	4.54371e+06	2.53823e+06	2.35862e+06	1.63034e+06	2.02554e+06	2.35019e+06	2.27191e+06	4.02576e+06
4.277_433.20453	1.56962	0.00146878	0.00525552	0.880801	acute:control	POS	4.277	433.205	C28 H24 N4 O	3-[(1R,9S)-6-Oxo-11-(3-quinolinylmethyl)-7,11-diazatricyclo[7.3.1.02,7]trideca-2,4-dien-5-yl]benzonitrile	0.00224086	5.18483	76.0648	level2	mzCloud	NA	NA	NA	NA	NA	NA	NA	NA	NA	Non-significant	439872	496891	525318	501694	536704	502941	542436	529274	548083	515122	572435	436857	399524	403681	421611	457471	679577	582693	288866	492619	493766	939845	1.11368e+06	1.02808e+06
4.5_477.23114	1.56295	0.00122805	0.0045894	0.87691	acute:control	POS	4.5	477.231	C25 H34 N4 O2 S	N,N'-di[4-(2,6-dimethylmorpholino)phenyl]thiourea	21.9836	48396.4	66.2332	level2	mzCloud	NA	NA	NA	NA	NA	NA	NA	NA	NA	Non-significant	1.04735e+06	1.01355e+06	1.06094e+06	1.01352e+06	1.03673e+06	1.06554e+06	1.08366e+06	1.01608e+06	991800	1.00259e+06	1.18714e+06	794628	803980	860971	805686	978054	1.23376e+06	1.2015e+06	675009	936701	914369	1.68766e+06	2.34173e+06	2.00873e+06
4.699_248.07415	1.01636	0.484417	0.588998	0.335615	acute:control	POS	4.699	248.074	C13 H13 N O2 S	ethyl 2-(quinolin-2-ylthio)acetate	0.000178	0.718527	75.1234	level2	mzCloud	NA	NA	NA	NA	NA	NA	NA	NA	NA	Non-significant	9.65968e+06	1.00423e+07	9.8438e+06	9.54911e+06	9.67945e+06	9.64625e+06	9.35963e+06	9.67416e+06	9.6275e+06	9.56622e+06	6.35309e+06	1.20658e+07	1.33529e+07	9.67751e+06	4.41677e+06	4.4983e+06	1.51554e+07	6.65424e+06	1.3722e+07	1.57605e+07	1.8484e+07	3.22837e+06	1.11717e+07	1.50629e+07
4.717_137.05985	0.323941	9.81e-07	1.95e-05	1.6312	acute:control	POS	4.717	137.06	C8 H12 O4	NP-019360	-18.0104	-104667	72.8826	level2	mzCloud	NA	NA	NA	NA	NA	NA	NA	NA	NA	Down	4.2268e+06	4.10906e+06	3.86024e+06	4.29008e+06	4.16976e+06	4.18915e+06	4.0793e+06	4.31741e+06	4.1921e+06	4.31478e+06	4.61956e+06	1.27035e+07	7.19778e+06	3.23565e+06	7.67562e+06	5.9291e+06	6.06207e+06	2.8499e+06	6.30712e+06	6.36773e+06	6.11866e+06	1.72681e+06	1.54089e+06	3.02538e+06
4.731_195.10170	1.63609	0.11508	0.196244	0.732533	acute:control	POS	4.731	195.102	C11 H16 O4	NP-020205	-18.0104	-84912.9	71.4139	level2	mzCloud	NA	NA	NA	NA	NA	NA	NA	NA	NA	Non-significant	465967	491845	526149	455402	470522	492236	634425	483725	475318	646541	817432	181869	257003	262304	369457	715900	548297	899378	358476	532892	183527	852622	306692	835970
4.735_217.10717	0.99324	0.935875	0.952459	0.0499788	acute:control	POS	4.735	217.107	C10 H16 O5	(4S,5S,8S,10R)-4,5,8-trihydroxy-10-methyl-3,4,5,8,9,10-hexahydro-2H-oxecin-2-one	0.000117	0.540228	72.589	level2	mzCloud	NA	NA	NA	NA	NA	NA	NA	NA	NA	Non-significant	2.92253e+07	3.04165e+07	3.13626e+07	3.20177e+07	3.42284e+07	3.66807e+07	4.13875e+07	4.71864e+07	4.79157e+07	5.21879e+07	871750	1.56525e+06	522031	615025	617700	453759	560873	540043	632897	559855	677912	484683	784257	647777
4.854_189.05238	0.888835	0.894662	0.925705	0.0271087	acute:control	POS	4.854	189.052	C9 H10 O3	1-(2-furyl)pentane-1,4-dione	21.9821	132372	60.168	level2	mzCloud	NA	NA	NA	NA	NA	NA	NA	NA	NA	Non-significant	1.5902e+06	1.68471e+06	1.65784e+06	1.6957e+06	1.74701e+06	1.60276e+06	1.63745e+06	1.619e+06	1.55441e+06	1.65625e+06	1.44848e+06	2.09188e+06	1.37173e+06	696175	1.12459e+06	1.33655e+06	1.50359e+06	4.29328e+06	1.32672e+06	1.19123e+06	602311	1.16777e+06	1.09353e+06	1.61485e+06
4.931_225.10993	0.412311	0.00045319	0.00206488	1.34923	acute:control	POS	4.931	225.11	C10 H18 O4	NP-019374	21.9821	108758	82.0556	level2	mzCloud	NA	NA	NA	NA	NA	NA	NA	NA	NA	Down	4.66115e+06	4.87556e+06	4.72406e+06	4.24309e+06	4.5156e+06	4.9487e+06	4.63068e+06	4.23386e+06	4.69336e+06	4.4871e+06	5.55676e+06	1.09155e+07	4.58312e+06	3.42047e+06	1.39032e+07	7.33242e+06	3.58379e+06	6.3593e+06	3.87333e+06	8.38711e+06	6.35999e+06	1.6391e+06	2.42004e+06	3.19156e+06
4.944_385.18674	1.09851	0.340681	0.460177	0.454899	acute:control	NEG	4.944	385.187	C19 H30 O8	NP-016596	-5.4e-05	-0.139851	60.5909	level2	mzCloud	NA	NA	NA	NA	NA	NA	NA	NA	NA	Non-significant	230431	216746	228574	219175	222702	215866	226038	221911	216717	209731	54273.5	630433	231865	178310	194810	61229.7	258533	207883	245880	157426	73776.9	55148	84385.9	1.32247e+06
4.951_230.07886	1.67883	0.0150226	0.0360791	0.967367	acute:control	POS	4.951	230.079	C11 H13 N O3	4-morpholinobenzoic acid	21.982	106148	77.5319	level2	mzCloud	NA	NA	NA	NA	NA	NA	NA	NA	NA	Non-significant	2.87392e+06	3.04674e+06	2.83781e+06	2.95458e+06	3.18597e+06	3.36996e+06	3.03424e+06	2.89646e+06	3.02226e+06	2.97595e+06	2.17298e+06	2.2807e+06	3.83652e+06	1.10623e+06	2.36057e+06	3.01776e+06	2.67519e+06	6.08157e+06	2.52154e+06	773619	1.34367e+06	4.43001e+06	2.94169e+06	3.8163e+06
5.053_197.11745	1.63664	0.23905	0.35088	0.624303	acute:control	POS	5.053	197.117	C11 H18 O4	NP-000919	-18.0103	-84113.1	77.4255	level2	mzCloud	NA	NA	NA	NA	NA	NA	NA	NA	NA	Non-significant	2.06722e+06	2.06405e+06	2.08597e+06	1.95765e+06	2.05075e+06	2.12978e+06	2.09245e+06	2.0541e+06	2.19436e+06	2.03541e+06	3.04227e+06	868812	756105	1.19223e+06	1.27498e+06	3.37257e+06	2.20156e+06	3.58966e+06	1.14022e+06	1.95494e+06	648135	3.84604e+06	971738	5.36049e+06
5.214_441.11589	0.781104	0.260165	0.376216	0.372867	acute:control	POS	5.214	441.116	C21 H22 O9	NP-005474	21.9822	52573.2	69.6783	level2	mzCloud	NA	NA	NA	NA	NA	NA	NA	NA	NA	Non-significant	3.21797e+06	3.33906e+06	3.24766e+06	3.26102e+06	3.11733e+06	3.16143e+06	2.97812e+06	2.57771e+06	2.63919e+06	2.6864e+06	2.24883e+06	5.45135e+06	3.03788e+06	2.88859e+06	4.22836e+06	2.78578e+06	3.64693e+06	8.48386e+06	3.577e+06	3.55724e+06	1.3126e+06	2.45574e+06	2.95852e+06	4.09351e+06
5.349_249.14602	1.3217	0.677842	0.755649	0.246114	acute:control	POS	5.349	249.146	C13 H22 O3	5-(6-hydroxy-6-methyloctyl)-2,5-dihydrofuran-2-one	21.9819	97197.4	83.7147	level2	mzCloud	NA	NA	NA	NA	NA	NA	NA	NA	NA	Non-significant	2.39979e+06	2.45062e+06	2.51162e+06	2.4992e+06	2.51536e+06	2.54945e+06	2.54242e+06	2.39002e+06	2.17189e+06	2.43435e+06	1.65806e+06	5.24473e+06	1.77409e+06	1.08186e+06	1.16097e+06	1.76985e+06	2.10711e+06	4.56481e+06	3.44387e+06	403107	797699	4.89433e+06	1.50686e+06	8.17172e+06
5.358_652.41174	1.47069	0.00309603	0.00963394	0.780116	acute:control	POS	5.358	652.412	C28 H58 O15	PEG n14	17.0269	26840.3	85.8669	level2	mzCloud	NA	NA	NA	NA	NA	NA	NA	NA	NA	Non-significant	2.53414e+06	2.73932e+06	2.65813e+06	2.53682e+06	2.40693e+06	2.41951e+06	2.5096e+06	2.6522e+06	2.67165e+06	2.75491e+06	2.78567e+06	1.95777e+06	2.19035e+06	2.14536e+06	2.07621e+06	2.49323e+06	2.96318e+06	2.89833e+06	1.85215e+06	2.421e+06	2.30717e+06	4.14417e+06	5.15497e+06	4.55356e+06
5.368_213.11207	0.205848	2.76e-08	1.15e-06	2.0841	acute:control	POS	5.368	213.112	C11 H18 O5	(6S)-6-[(1S,2R)-1,2-dihydroxypentyl]-4-methoxy-5,6-dihydro-2H-pyran-2-one	-18.0106	-78267.8	62.7615	level2	mzCloud	NA	NA	NA	NA	NA	NA	NA	NA	NA	Down	1.02125e+06	1.0707e+06	1.03292e+06	979208	1.01451e+06	1.03497e+06	987178	958894	1.00175e+06	1.02397e+06	1.33644e+06	2.73251e+06	2.47294e+06	1.44174e+06	1.2226e+06	1.27195e+06	2.14017e+06	954815	2.44373e+06	2.04286e+06	2.43621e+06	278762	241764	419694
5.37_181.08592	0.209334	2.3e-08	9.65e-07	2.08929	acute:control	POS	5.37	181.086	C10 H12 O3	NP-012802	4.15e-06	0.0230684	76.6264	level2	mzCloud	NA	NA	NA	NA	NA	NA	NA	NA	NA	Down	2.43763e+06	2.59576e+06	2.48075e+06	2.43857e+06	2.57919e+06	2.44088e+06	2.2966e+06	2.3442e+06	2.3353e+06	2.42529e+06	3.2182e+06	5.37125e+06	5.85939e+06	3.37847e+06	3.06738e+06	3.12283e+06	4.93311e+06	2.15689e+06	5.14191e+06	5.04084e+06	5.52234e+06	554032	549129	1.05603e+06
5.412_227.12878	0.398367	7.9e-05	0.00052785	1.37926	acute:control	NEG	5.412	227.129	C12 H20 O4	NP-000124	-8.42e-05	-0.369229	64.0317	level2	mzCloud	NA	NA	NA	NA	NA	NA	NA	NA	NA	Down	622848	630233	637096	629607	656261	628134	618486	644265	618003	597762	857395	1.46009e+06	1.38104e+06	773398	1.62967e+06	486147	599632	484273	1.38491e+06	580037	636883	267567	269444	687113
5.473_696.43735	1.54753	0.00132332	0.00485114	0.862874	acute:control	POS	5.473	696.437	C30 H62 O16	PEG n15	17.0263	25097.6	85.4049	level2	mzCloud	NA	NA	NA	NA	NA	NA	NA	NA	NA	Non-significant	1.7243e+06	1.67746e+06	1.55413e+06	1.77058e+06	1.56019e+06	1.6526e+06	1.64282e+06	1.66529e+06	1.70516e+06	1.65477e+06	1.70966e+06	1.16079e+06	1.38014e+06	1.45848e+06	1.36488e+06	1.54194e+06	1.93918e+06	1.87599e+06	1.1116e+06	1.58163e+06	1.3934e+06	2.56608e+06	3.52681e+06	3.22406e+06
5.537_251.18536	1.03483	0.845921	0.889115	0.07396	acute:control	POS	5.537	251.185	C12 H26 O5	PPG n4	4.02e-05	0.160542	75.8969	level2	mzCloud	NA	NA	NA	NA	NA	NA	NA	NA	NA	Non-significant	4.49409e+06	4.72501e+06	4.91726e+06	5.00864e+06	5.37597e+06	5.53641e+06	7.54489e+06	7310152	7.65196e+06	9.75279e+06	370711	318134	214856	247269	286517	176456	249521	122240	137087	217490	131742	143389	284912	250947
5.556_155.07028	1.42284	0.0565473	0.109608	0.800596	acute:control	POS	5.556	155.07	C8 H12 O4	NP-020082	-18.0106	-104668	65.8688	level2	mzCloud	NA	NA	NA	NA	NA	NA	NA	NA	NA	Non-significant	532682	575809	633580	649398	601741	571839	537456	611095	563081	651540	205770	710211	470898	825574	306033	196504	370815	689470	184722	1.68861e+06	826221	782246	550886	645125
5.573_409.18321	1.15569	0.651578	0.735664	0.184517	acute:control	POS	5.573	409.183	C19 H30 O8	(4S)-4-hydroxy-3,5,5-trimethyl-4-[(1E)-3-{[(2R,3R,4S,5S,6R)-3,4,5-trihydroxy-6-(hydroxymethyl)oxan-2-yl]oxy}but-1-en-1-yl]cyclohex-2-en-1-one	21.9819	56919.2	75.7016	level2	mzCloud	NA	NA	NA	NA	NA	NA	NA	NA	NA	Non-significant	471428	482552	466085	472174	485447	425870	403065	361985	377980	369717	85201.2	1.68179e+06	492015	286065	409081	101717	550329	481951	546350	322933	146205	91231.2	380453	3.03183e+06
5.575_740.46404	1.49574	0.000924856	0.00366476	0.844156	acute:control	POS	5.575	740.464	C32 H66 O17	PEG n16	17.0268	23568.7	83.2338	level2	mzCloud	NA	NA	NA	NA	NA	NA	NA	NA	NA	Non-significant	867632	866614	914609	850423	892275	772802	861172	878036	892099	916883	945582	596448	715793	783427	718386	806535	1.03585e+06	920175	619117	871115	727599	1.36063e+06	1.70668e+06	1.61958e+06
5.618_213.18491	0.777398	0.424011	0.533589	0.260678	acute:control	POS	5.618	213.185	C13 H24 O2	trans-<U+0394>2-11-Methyl-dodecenoic acid	-5.44e-07	-0.00256455	62.6435	level2	mzCloud	NA	NA	NA	NA	NA	NA	NA	NA	NA	Non-significant	380847	441454	351308	380441	398432	383294	414170	355077	348022	430594	116763	1.18499e+06	414763	458529	425462	241334	352831	383821	472859	786965	255517	256728	354972	506241
5.619_207.13791	1.68953	0.0998354	0.174862	0.752003	acute:control	POS	5.619	207.138	C13 H20 O3	NP-007909	-18.0106	-80353.9	76.3978	level2	mzCloud	NA	NA	NA	NA	NA	NA	NA	NA	NA	Non-significant	520541	513050	457953	519953	674208	418642	568474	558754	438197	403560	346012	1.27559e+06	370911	261141	349267	767830	771584	647875	451544	821654	313488	631984	282976	1.11999e+06
5.675_243.08748	1.71108	2.41e-05	0.000222146	1.11295	acute:control	POS	5.675	243.087	C12 H10 N4 O2	3-amino-2-phenyl-2H-pyrazolo[4,3-c]pyridine-4,6-diol	-0.000168	-0.692478	78.6621	level2	mzCloud	NA	NA	NA	NA	NA	NA	NA	NA	NA	Up	1.08001e+06	1.15734e+06	1.11564e+06	1.15283e+06	1.16538e+06	1.04747e+06	1.0551e+06	1.06682e+06	1.03227e+06	1.08235e+06	685933	928761	651297	634124	627407	753590	726844	673581	905983	767723	646395	1.13615e+06	853412	1.91518e+06
5.972_227.12540	1.00138	0.665983	0.746032	0.137392	acute:control	POS	5.972	227.125	C12 H20 O5	4-oxododecanedioic acid	-18.013	-73783.9	65.999	level2	mzCloud	NA	NA	NA	NA	NA	NA	NA	NA	NA	Non-significant	645481	654530	743651	636943	644189	708453	588710	605523	619253	628859	841351	453560	1.28637e+06	921992	416001	476165	891176	377369	1.52966e+06	514653	439068	1.27988e+06	633831	550838
6.002_259.09643	1.06622	0.970387	0.97944	0.0711497	acute:control	POS	6.002	259.096	C15 H14 O4	NP-021868	-5.45e-05	-0.211344	66.8787	level2	mzCloud	NA	NA	NA	NA	NA	NA	NA	NA	NA	Non-significant	3.49059e+06	3.52559e+06	3.67606e+06	3.49171e+06	3.52614e+06	3.51606e+06	3.34e+06	3.30464e+06	3.307e+06	3.36136e+06	1.22777e+06	7.81156e+06	1.49629e+06	4.84933e+06	7.29168e+06	2.18189e+06	4.68498e+06	7.97008e+06	2.13077e+06	1.39219e+06	368785	3.45791e+06	3.97119e+06	8.50854e+06
6.252_279.12347	1.99972	0.00178003	0.00615667	1.24045	acute:control	NEG	6.252	279.123	C15 H20 O5	(2E)-2-(hydroxymethyl)-3-[3-oxo-5-(propan-2-yl)-1,3,4,5,6,7-hexahydro-2-benzofuran-4-yl]prop-2-enoic acid	-0.000324	-1.15556	80.7871	level2	mzCloud	NA	NA	NA	NA	NA	NA	NA	NA	NA	Up	1.95496e+07	1.88022e+07	1.93573e+07	1.93279e+07	1.92262e+07	1.90252e+07	1.83907e+07	1.83209e+07	1.77557e+07	1.77066e+07	1.76647e+07	9.95809e+06	2.06243e+07	1.19723e+07	1.55883e+07	2.20651e+07	1.07806e+07	2.36763e+07	1.46796e+07	6.58e+06	3.4532e+06	4.06652e+07	1.69152e+07	3.07421e+07
6.263_309.22703	1.3373	0.0435775	0.0883708	0.607567	acute:control	POS	6.263	309.227	C15 H32 O6	PPG n5	-0.000122	-0.396841	72.5594	level2	mzCloud	NA	NA	NA	NA	NA	NA	NA	NA	NA	Non-significant	3.20458e+06	3.30526e+06	3.20339e+06	3.32497e+06	3.64178e+06	4.07634e+06	4.93914e+06	5.53092e+06	5.86004e+06	6.39496e+06	444711	389757	190918	284140	266486	205348	410801	370359	271962	349975	292083	507875	654644	551740
6.328_315.19646	1.3346	0.111953	0.191967	0.657389	acute:control	NEG	6.328	315.196	C20 H28 O3	15-deoxy-?12,14-Prostaglandin A2	-0.000109	-0.344151	83.6413	level2	mzCloud	NA	NA	NA	NA	NA	NA	NA	NA	NA	Non-significant	1.0701e+06	1.03839e+06	1.07794e+06	1.06826e+06	1.07666e+06	1.12608e+06	1.14366e+06	1.16734e+06	1.13564e+06	1.11623e+06	1.00909e+06	2.13394e+06	1.40224e+06	624155	781623	753441	1.2098e+06	1.61271e+06	954898	1.12063e+06	352218	1.38796e+06	919737	1.91771e+06
6.384_241.10694	0.58043	0.00670135	0.0181671	0.901966	acute:control	POS	6.384	241.107	C12 H16 O5	3-(3,4,5-trimethoxyphenyl)propanoic acid	-0.000136	-0.568121	73.0583	level2	mzCloud	NA	NA	NA	NA	NA	NA	NA	NA	NA	Non-significant	1.3667e+06	1.4519e+06	1.32349e+06	1.34698e+06	1.29149e+06	1.35598e+06	1.30375e+06	1.3014e+06	1.39202e+06	1.24493e+06	1.10017e+06	2.69847e+06	3.38885e+06	912744	2.29932e+06	2.3208e+06	1.93322e+06	1.81198e+06	1.63635e+06	1.76725e+06	914609	988258	794793	2.02436e+06
6.401_270.18092	3.29761	5.02e-06	6.62e-05	1.66924	acute:control	POS	6.401	270.181	C16 H25 N O	1-adamantyl(piperidino)methanone	21.98	88918.3	74.6502	level2	mzCloud	NA	NA	NA	NA	NA	NA	NA	NA	NA	Up	756935	798814	762616	797217	721878	840189	809861	819914	720686	757789	670171	406551	599970	456009	742433	637824	187169	581952	320331	627092	295303	1.59012e+06	2.31131e+06	496127
6.418_249.10963	0.465618	0.000766262	0.00313238	1.19961	acute:control	POS	6.418	249.11	C12 H18 O4	NP-021018	-6.5e-05	-0.287383	80.6867	level2	mzCloud	NA	NA	NA	NA	NA	NA	NA	NA	NA	Down	8.31496e+06	8.27731e+06	8.16003e+06	8.38542e+06	8.02045e+06	8.29214e+06	8.06757e+06	7.46721e+06	7.67789e+06	7.63484e+06	8.21215e+06	2.04091e+07	1.42492e+07	1.79396e+07	1.06448e+07	8.44679e+06	4.89469e+06	8.68606e+06	7.44332e+06	2.22967e+07	1.02786e+07	4.5107e+06	7.17439e+06	4.62984e+06
6.456_267.15886	0.77547	0.65443	0.73786	0.154753	acute:control	POS	6.456	267.159	C15 H24 O5	NP-007953	-18.0108	-63382.1	84.7222	level2	mzCloud	NA	NA	NA	NA	NA	NA	NA	NA	NA	Non-significant	1.61405e+06	1.69282e+06	1.5927e+06	1.64037e+06	1.64755e+06	1.49983e+06	1.51654e+06	1.4711e+06	1.49381e+06	1.52236e+06	511048	4.12795e+06	1.9857e+06	1.41343e+06	1.4298e+06	2.26131e+06	1.97258e+06	3.93859e+06	3.00462e+06	555133	502559	2.08017e+06	2.71696e+06	1.70482e+06
6.497_345.20602	1.20792	0.162484	0.255883	0.432248	acute:control	POS	6.497	345.206	C21 H30 O5	NP-020353	-18.0106	-49724.2	75.3822	level2	mzCloud	NA	NA	NA	NA	NA	NA	NA	NA	NA	Non-significant	5.16303e+06	5.19788e+06	5.08944e+06	5.1424e+06	5.15625e+06	4.95332e+06	4.81244e+06	4.95604e+06	5.05963e+06	4.89158e+06	5.81033e+06	5.48514e+06	8.10762e+06	4.52045e+06	4.23231e+06	5.38387e+06	3.13274e+06	7.88478e+06	4.3482e+06	4.26548e+06	4.53547e+06	9.38561e+06	3.99937e+06	6.92468e+06
6.533_211.13299	0.727483	0.1866	0.285923	0.415229	acute:control	POS	6.533	211.133	C12 H20 O4	NP-008952	-18.0105	-78946.2	75.9505	level2	mzCloud	NA	NA	NA	NA	NA	NA	NA	NA	NA	Non-significant	1.62464e+06	1.65266e+06	1.56516e+06	2.12493e+06	1.71167e+06	1.56665e+06	1.68148e+06	1.58941e+06	1.54913e+06	1.83618e+06	2.81842e+06	2.72371e+06	4.33353e+06	2.60778e+06	2.78948e+06	1.21129e+06	3.22367e+06	3.1373e+06	1.11684e+06	2.09316e+06	787775	1.84881e+06	989372	768568
6.588_221.07434	1.90325	0.00944737	0.0242679	1.08238	acute:control	POS	6.588	221.074	C11 H12 N2 O S	3-phenethyl-2-thioxoimidazolidin-4-one	2.63e-05	0.119635	69.6858	level2	mzCloud	NA	NA	NA	NA	NA	NA	NA	NA	NA	Up	1.09034e+06	1.09983e+06	1.10264e+06	1.1228e+06	1.0496e+06	1.07496e+06	1.07165e+06	980314	1.0401e+06	1.1325e+06	779875	1.36079e+06	517300	452636	565101	781460	1.03337e+06	1.03263e+06	284398	2.11223e+06	735499	2.8814e+06	487384	2.53663e+06
6.592_361.20091	1.35397	0.0912847	0.162641	0.691302	acute:control	POS	6.592	361.201	C21 H28 O5	NP-020597	-4.01e-05	-0.111367	76.0843	level2	mzCloud	NA	NA	NA	NA	NA	NA	NA	NA	NA	Non-significant	4.71687e+06	4.76551e+06	4.31102e+06	4.54514e+06	4.45657e+06	4.44571e+06	4.15747e+06	4.19218e+06	4.25816e+06	4.33146e+06	3.88425e+06	8.72734e+06	5.50919e+06	2.21717e+06	2.70789e+06	2.49503e+06	5.4327e+06	6.46268e+06	3.35889e+06	4.04012e+06	1.58332e+06	5.50254e+06	3.51507e+06	8.22942e+06
6.622_363.12346	0.514298	0.212963	0.318452	0.588683	acute:control	POS	6.622	363.123	C18 H20 N4 O S	N'-[6-(tert-butyl)thieno[3,2-d]pyrimidin-4-yl]-4-methylbenzohydrazide	21.9804	64622.4	72.2305	level2	mzCloud	NA	NA	NA	NA	NA	NA	NA	NA	NA	Non-significant	867800	863370	844456	853321	846519	786034	749777	763784	822323	768464	401004	3.27842e+06	1.75208e+06	1.16992e+06	1.19428e+06	629329	1.45418e+06	1.92195e+06	1.03373e+06	99067.9	126343	458485	1.52692e+06	1.331e+06
6.727_265.14318	0.937054	0.918249	0.941731	0.0957081	acute:control	POS	6.727	265.143	C15 H20 O4	NP-018711	-0.000275	-1.04215	76.3393	level2	mzCloud	NA	NA	NA	NA	NA	NA	NA	NA	NA	Non-significant	1.40039e+06	1.3189e+06	1.38599e+06	1.36506e+06	1.31604e+06	1.33972e+06	1.27772e+06	1.18526e+06	1.18574e+06	1.1775e+06	1.51349e+06	2.98523e+06	1.28834e+06	1.73597e+06	1.38181e+06	439657	1.04124e+06	3.05725e+06	1.08821e+06	849637	489120	1.66976e+06	1.6513e+06	2.68067e+06
6.733_249.14839	1.1067	0.386979	0.500566	0.355957	acute:control	POS	6.733	249.148	C15 H22 O4	NP-019491	-18.0107	-67670.8	80.2048	level2	mzCloud	NA	NA	NA	NA	NA	NA	NA	NA	NA	Non-significant	1.52169e+06	1.44823e+06	1.52452e+06	1.39858e+06	1.43757e+06	1.40123e+06	1.41733e+06	1.35603e+06	1.34794e+06	1.35947e+06	1.57628e+06	2.28798e+06	1.42844e+06	1.62774e+06	1.59268e+06	1.68288e+06	1.81411e+06	2.60896e+06	1.5765e+06	904721	559681	1.80848e+06	1.37558e+06	2.31116e+06
6.815_207.09910	1.54887	0.246614	0.360091	0.500255	acute:control	POS	6.815	207.099	C12 H14 O3	4-hydroxy-3-(3-methylbut-2-en-1-yl)benzoic acid	-0.00247231	-11.996	71.774	level2	mzCloud	NA	NA	NA	NA	NA	NA	NA	NA	NA	Non-significant	1.92244e+06	1.45676e+06	1.39737e+06	1.59361e+06	1.50899e+06	1.49371e+06	1.5447e+06	1.33134e+06	1.5971e+06	1.45077e+06	1.38426e+06	352574	475013	3.60086e+06	498989	666535	1.91144e+06	1.73451e+06	1.33854e+06	1.59274e+06	1.27275e+06	836124	3.14355e+06	829363
6.826_241.14335	0.788315	0.667683	0.747703	0.307273	acute:control	POS	6.826	241.143	C13 H22 O5	NP-012017	-18.0107	-69769.2	80.7909	level2	mzCloud	NA	NA	NA	NA	NA	NA	NA	NA	NA	Non-significant	2.85458e+06	2.73909e+06	2.70854e+06	2.71433e+06	2.80504e+06	2.67243e+06	2.62926e+06	2.64667e+06	2.62661e+06	2.51002e+06	3.11764e+06	279679	7.09928e+06	5.49836e+06	4.10503e+06	2.31978e+06	3.19407e+06	938570	4.40358e+06	2.06419e+06	1.94117e+06	1.23155e+06	2.24075e+06	944243
6.828_223.13306	0.809677	0.59447	0.687801	0.335358	acute:control	POS	6.828	223.133	C13 H20 O4	NP-003117	-18.0104	-75000.7	74.2216	level2	mzCloud	NA	NA	NA	NA	NA	NA	NA	NA	NA	Non-significant	2.47091e+06	2.5485e+06	2.53082e+06	2.52217e+06	2.38771e+06	2.45183e+06	2.52932e+06	2.30899e+06	2.1985e+06	2.28899e+06	2.68301e+06	314657	6.50235e+06	4.68415e+06	2.25766e+06	1.95216e+06	2.87808e+06	1.50191e+06	3.80623e+06	1.88481e+06	1.82924e+06	1.13334e+06	1.94381e+06	992239
6.83_245.11712	0.976816	0.835838	0.881136	0.0207883	acute:control	POS	6.83	245.117	C15 H18 O4	NP-022500	-18.0107	-68711.4	78.0346	level2	mzCloud	NA	NA	NA	NA	NA	NA	NA	NA	NA	Non-significant	5.81767e+06	6.14608e+06	6.18781e+06	6.0904e+06	6.25201e+06	6.0412e+06	5.99675e+06	6.2262e+06	6.0213e+06	5.8232e+06	5.51745e+06	1.34679e+06	8.37325e+06	1.30432e+07	6.30456e+06	6.49685e+06	6.56777e+06	4.04945e+06	1.02552e+07	5.3477e+06	4.08698e+06	5.92352e+06	8.83462e+06	6.74552e+06
6.87_219.17424	1.79375	0.000113478	0.000702915	1.12954	acute:control	POS	6.87	219.174	C15 H24 O2	NP-012616	-18.0107	-76259	83.1576	level2	mzCloud	NA	NA	NA	NA	NA	NA	NA	NA	NA	Up	2.26075e+06	2.18446e+06	2.32586e+06	2.20323e+06	2.29713e+06	2.07355e+06	2.33799e+06	2.16762e+06	2.20131e+06	2.0553e+06	1.7158e+06	1.01727e+06	1.84056e+06	2.06662e+06	2.20829e+06	1.16747e+06	1.64584e+06	1.06122e+06	781675	1.46563e+06	1.04734e+06	3.02506e+06	3.06601e+06	1.83946e+06
6.942_245.07848	1.56692	0.0276863	0.0607531	0.743254	acute:control	POS	6.942	245.078	C12 H14 O4	4-(2,3-dihydro-1,4-benzodioxin-6-yl)butanoic acid	21.982	98978.2	71.1882	level2	mzCloud	NA	NA	NA	NA	NA	NA	NA	NA	NA	Non-significant	1.63666e+07	1.69161e+07	16968369	1.65233e+07	1.68442e+07	1.67109e+07	1.6906e+07	1.64023e+07	1.60545e+07	1.60172e+07	1.30655e+07	8.68444e+06	1.6135e+07	1.05151e+07	1.19213e+07	1.18636e+07	2.29369e+07	2.23452e+07	1.95304e+07	7.68314e+06	7.59454e+06	2.7364e+07	2.94025e+07	3.47226e+07
7.014_251.16424	0.770526	0.391504	0.504601	0.305135	acute:control	POS	7.014	251.164	C15 H22 O3	NP-022394	6.87e-05	0.274522	88.2237	level2	mzCloud	NA	NA	NA	NA	NA	NA	NA	NA	NA	Non-significant	1.74924e+07	1.80751e+07	1.76081e+07	1.7047e+07	1.73909e+07	1.75351e+07	1.74926e+07	1.67786e+07	1.71109e+07	1.74137e+07	6.31399e+06	4.15252e+07	2.51527e+07	3.12312e+07	2.31167e+07	1.30906e+07	2.07862e+07	2.92898e+07	2.49172e+07	1.34852e+07	7.7007e+06	1.94836e+07	2.38451e+07	1.54664e+07
7.019_261.14853	0.717803	0.503487	0.607108	0.215858	acute:control	POS	7.019	261.149	C16 H22 O4	NP-020535	-18.0106	-64750.8	79.5023	level2	mzCloud	NA	NA	NA	NA	NA	NA	NA	NA	NA	Non-significant	1.50077e+07	2.07923e+07	2.00312e+07	1.44684e+07	1.9809e+07	1.94423e+07	1.95319e+07	1.83281e+07	1.91685e+07	1.97637e+07	2.65452e+07	7.63889e+07	2.05577e+07	2.64477e+07	1.63343e+07	9.04553e+06	2.31132e+07	3.0817e+07	2.33933e+07	9.25766e+06	5.19557e+06	17378808	3.07298e+07	2.63237e+07
7.089_277.14350	0.9872	0.691141	0.766068	0.275395	acute:control	POS	7.089	277.144	C16 H20 O4	NP-020632	6.28e-05	0.227295	62.5509	level2	mzCloud	NA	NA	NA	NA	NA	NA	NA	NA	NA	Non-significant	243578	169965	119485	164211	186189	287400	229221	174162	114318	171722	199591	1.71631e+06	186913	177504	200776	642777	879262	1.08231e+06	146519	180427	181610	889956	889322	1.00286e+06
7.094_275.12782	0.627552	0.165375	0.258597	0.477131	acute:control	POS	7.094	275.128	C17 H14 N4	2-(1H-benzo[d]imidazol-2-yl)-3-(4-toluidino)acrylonitrile	-0.00130429	-4.75807	74.9955	level2	mzCloud	NA	NA	NA	NA	NA	NA	NA	NA	NA	Non-significant	3.28239e+06	3.48435e+06	3.3239e+06	3.28929e+06	3.23054e+06	3.15142e+06	3.2062e+06	2.9948e+06	3.28458e+06	3.39344e+06	3.45094e+06	1.3041e+07	5.95454e+06	3.41557e+06	2.16968e+06	3.94769e+06	4.14048e+06	6.26375e+06	2.58395e+06	2.0387e+06	1.03312e+06	3.28409e+06	4.53664e+06	3.72802e+06
7.113_317.24731	0.876393	0.713463	0.785035	0.233729	acute:control	POS	7.113	317.247	C21 H32 O2	17-(1-Hydroxyethyl)-10,13-dimethyl-2,3,6,7,8,9,10,11,12,13,14,15,16,17-tetradecahydro-1H-cyclopenta[a]phenanthren-3-one	-0.000237	-0.749254	79.7306	level2	mzCloud	NA	NA	NA	NA	NA	NA	NA	NA	NA	Non-significant	504549	478831	537526	504791	484016	474216	518614	481556	504985	513143	101887	1.22376e+06	459841	261815	726018	381611	268541	2.10361e+06	535402	176698	283059	1.12364e+06	328826	971603
7.145_361.23636	1.10774	0.57077	0.667141	0.213127	acute:control	POS	7.145	361.236	C20 H34 O4	NP-003553	21.9834	64992.3	78.4453	level2	mzCloud	NA	NA	NA	NA	NA	NA	NA	NA	NA	Non-significant	1.03911e+07	1.03801e+07	1.02046e+07	1.07422e+07	1.07687e+07	9.90342e+06	1.01725e+07	9.94246e+06	9.73571e+06	1.01498e+07	1.13351e+07	1.59287e+07	1.28064e+07	1.28653e+07	2.61736e+06	9.01733e+06	1.07197e+07	1.35053e+07	1.22613e+07	1.3088e+07	8.26029e+06	1.59569e+07	9.32878e+06	9.22876e+06
7.159_269.13813	0.54432	0.00479438	0.0138703	1.06364	acute:control	POS	7.159	269.138	C15 H13 N3 O	3-(3,4-dimethylphenyl)-3,4-dihydro-1,2,3-benzotriazin-4-one	17.025	67799.9	70.8185	level2	mzCloud	NA	NA	NA	NA	NA	NA	NA	NA	NA	Down	6.35145e+06	6.4733e+06	6.37164e+06	6.23176e+06	6.27409e+06	6.19218e+06	6.09386e+06	5.88952e+06	5.89256e+06	5.93234e+06	1.11023e+07	8.19932e+06	1.4745e+07	6.15642e+06	1.34983e+07	7.413e+06	6.59803e+06	1.0313e+07	7.95298e+06	3.08857e+06	4.57935e+06	2.91907e+06	4.66236e+06	3.20486e+06
7.196_265.14420	1.17317	0.813698	0.865019	0.172832	acute:control	NEG	7.196	265.144	C15 H22 O4	NP-021701	-0.000336	-1.26126	81.0278	level2	mzCloud	NA	NA	NA	NA	NA	NA	NA	NA	NA	Non-significant	3.50449e+06	3.29382e+06	3.32604e+06	3.36684e+06	3.53661e+06	3.35629e+06	3.29595e+06	3.33517e+06	3.284e+06	3.31357e+06	4.28831e+06	4.23645e+06	3.21831e+06	4.17868e+06	3.13075e+06	3.51753e+06	1.91173e+06	5.79368e+06	2.6041e+06	2.61783e+06	857245	4.24468e+06	2.59689e+06	6.65262e+06
7.232_209.11488	0.925677	0.595349	0.68792	0.240699	acute:control	POS	7.232	209.115	C10 H18 O3	NP-011223	5.89e-05	0.316621	79.7614	level2	mzCloud	NA	NA	NA	NA	NA	NA	NA	NA	NA	Non-significant	1.67725e+07	1.68036e+07	1.65271e+07	1.67356e+07	1.65055e+07	1.63743e+07	1.66654e+07	1.54533e+07	1.61536e+07	1.58332e+07	1.63168e+07	2.02461e+07	5.97012e+06	3.7912e+07	1.24767e+07	7.30063e+06	1.5523e+07	4.478e+07	2.11415e+07	1.82921e+07	1.89692e+07	8.2497e+06	1.95396e+07	1.24693e+07
7.276_335.22150	1.95119	0.0161692	0.0384754	1.17829	acute:control	POS	7.276	335.221	C20 H32 O5	8-Iso-15-keto-prostaglandin-F2beta	18.0108	-51134.3	85.024	level2	mzCloud	NA	NA	NA	NA	NA	NA	NA	NA	NA	Up	6.3267e+06	3.90386e+06	6.27966e+06	3.61244e+06	3.54099e+06	3.73215e+06	3.49018e+06	3.42003e+06	6.19441e+06	3.39689e+06	274844	6.38861e+06	1.30113e+06	1.18174e+06	4.25572e+06	4.48463e+06	5.8319e+06	3.16948e+06	5.49768e+06	5.09765e+06	2.35434e+06	5.65931e+06	1.1642e+07	8.63301e+06
7.276_349.23709	1.38991	0.144824	0.234448	0.585527	acute:control	POS	7.276	349.237	C21 H34 O5	beta-Cortolone	-18.0108	-49177.5	67.0441	level2	mzCloud	NA	NA	NA	NA	NA	NA	NA	NA	NA	Non-significant	3.41705e+06	3.32875e+06	3.31603e+06	3.3234e+06	3.21346e+06	2.46468e+06	3.17095e+06	3.29334e+06	3.10079e+06	3.12199e+06	1.90816e+06	5.06113e+06	2.03144e+06	1.27567e+06	3.33701e+06	3.45354e+06	3.81029e+06	3.52239e+06	3.75426e+06	3.46191e+06	1.5062e+06	6.40051e+06	4.85975e+06	5.57958e+06
7.281_329.13574	1.78638	0.0835115	0.151283	0.887672	acute:control	POS	7.281	329.136	C19 H20 O5	2-{7-oxo-2H,3H,7H-furo[3,2-g]chromen-2-yl}propan-2-yl 3-methylbut-2-enoate	-0.0026106	-7.95598	68.0709	level2	mzCloud	NA	NA	NA	NA	NA	NA	NA	NA	NA	Non-significant	1.51519e+06	1.59084e+06	1.51357e+06	1.57512e+06	1.39167e+06	1.56256e+06	1.45706e+06	1.38973e+06	1.50392e+06	1.40027e+06	513193	2.30005e+06	875117	670276	946235	1.34981e+06	2.8496e+06	2.49564e+06	1.28006e+06	708229	275502	1.60075e+06	742594	4.29165e+06
7.284_253.14091	0.737886	0.334038	0.453441	0.334404	acute:control	POS	7.284	253.141	C12 H22 O4	NP-002855	21.9818	95510.1	84.367	level2	mzCloud	NA	NA	NA	NA	NA	NA	NA	NA	NA	Non-significant	1.91916e+06	2.08296e+06	1.96069e+06	2.17115e+06	1.92612e+06	2.31426e+06	1.93258e+06	1.6234e+06	1.78917e+06	1.71458e+06	1.45386e+06	3.44292e+06	1.02944e+06	1.0788e+06	6.14714e+06	1.47549e+06	4.35144e+06	3.29592e+06	2.44515e+06	1.37912e+06	791197	1.54104e+06	486374	3.2617e+06
7.292_361.23713	1.13978	0.571225	0.66717	0.192461	acute:control	POS	7.292	361.237	C22 H34 O5	1-{[5-(hydroxymethyl)-2,5,8a-trimethyl-1,4,4a,5,6,7,8,8a-octahydronaphthalen-1-yl]methyl}-4-methylidene-7-oxabicyclo[4.1.0]heptane-2,3,5-triol	-18.0108	-47617.2	72.1753	level2	mzCloud	NA	NA	NA	NA	NA	NA	NA	NA	NA	Non-significant	1.97391e+07	1.99162e+07	1.99297e+07	1.98611e+07	1.89856e+07	1.92228e+07	1.9039e+07	1.84773e+07	1.91416e+07	1.87758e+07	2.09004e+07	1.42769e+07	2.42942e+07	2.36921e+07	5.00367e+06	1.74544e+07	2.1104e+07	2.40516e+07	2.37763e+07	2.43622e+07	1.49097e+07	2.92049e+07	1.75255e+07	9.9744e+06
7.309_363.25287	1.07328	0.448756	0.556796	0.368005	acute:control	POS	7.309	363.253	C22 H34 O4	NP-005982	-0.000143	-0.395311	76.8617	level2	mzCloud	NA	NA	NA	NA	NA	NA	NA	NA	NA	Non-significant	3.5942e+06	3.44486e+06	3.4411e+06	3.38197e+06	3.32679e+06	3.50203e+06	3.21823e+06	3.04884e+06	3.3569e+06	3.39312e+06	2.20207e+06	1.03724e+07	5.67675e+06	2.33497e+06	2.7649e+06	3.60569e+06	3.67094e+06	2.42284e+06	2.9202e+06	775714	507901	3.54536e+06	2.41217e+06	1.28277e+07
7.345_383.21912	0.81394	0.54816	0.647218	0.24284	acute:control	POS	7.345	383.219	C19 H36 O5	NP-021781	37.9556	110254	72.0788	level2	mzCloud	NA	NA	NA	NA	NA	NA	NA	NA	NA	Non-significant	3.69391e+06	3.64443e+06	3.88337e+06	3.8483e+06	3.77398e+06	3.85728e+06	3.7755e+06	3.43415e+06	3.71974e+06	3.59805e+06	3.98726e+06	9.27958e+06	8.77552e+06	4.33177e+06	968904	3.66352e+06	3.48063e+06	9.77866e+06	4.88239e+06	4.99763e+06	5.96365e+06	5.38533e+06	3.72939e+06	2.71033e+06
7.388_335.22160	1.55357	0.0737472	0.136465	0.920296	acute:control	POS	7.388	335.222	C20 H32 O5	8-Iso-15-keto-prostaglandin-F2a	18.0107	-51134.1	81.5252	level2	mzCloud	NA	NA	NA	NA	NA	NA	NA	NA	NA	Non-significant	2.62271e+06	2.62132e+06	2.46443e+06	2.70215e+06	2.63434e+06	2.29345e+06	2.5342e+06	2.63977e+06	2.43213e+06	2.35623e+06	207650	2.56445e+06	496823	706697	2.69065e+06	3.13464e+06	4.41699e+06	2.10087e+06	3.45066e+06	3.56282e+06	866505	3.90653e+06	4.48999e+06	1.71847e+06
7.49_449.25437	1.56532	0.565598	0.662761	0.482732	acute:control	NEG	7.49	449.254	C20 H32 N6 O3	(2S,5aS,8aR)-2-[3-(4-Hydroxy-1-piperidinyl)-3-oxopropyl]-6-(1H-imidazol-2-ylmethyl)-1-methyloctahydropyrrolo[3,2-E][1,4]diazepin-5(2H)-one	46.0081	113810	69.64	level2	mzCloud	NA	NA	NA	NA	NA	NA	NA	NA	NA	Non-significant	3.51803e+06	3.56041e+06	3.56514e+06	3.55485e+06	3.41729e+06	3.54529e+06	3.41997e+06	3.51996e+06	3.37127e+06	3.54287e+06	3.94664e+06	902503	2.14017e+06	552708	2.72696e+06	3.31875e+06	4.45633e+06	5.50336e+06	6.28508e+06	56544	48898.3	3.7589e+06	1.26792e+06	9.39908e+06
7.496_269.17476	0.830894	0.209281	0.314564	0.431559	acute:control	POS	7.496	269.175	C15 H26 O5	NP-011878	-18.0105	-62934.8	79.1268	level2	mzCloud	NA	NA	NA	NA	NA	NA	NA	NA	NA	Non-significant	2.03062e+06	1.97117e+06	1.94269e+06	1.82769e+06	1.61565e+06	1.73789e+06	1.76993e+06	1.6629e+06	1.50912e+06	1.80599e+06	2.4579e+06	2.29765e+06	4.09885e+06	2.62145e+06	2.78094e+06	1.50881e+06	1.7484e+06	1.93916e+06	1.40805e+06	1.87654e+06	1.35215e+06	1.39119e+06	1.93337e+06	1.81486e+06
7.501_275.16160	0.889169	0.506966	0.610669	0.231686	acute:control	POS	7.501	275.162	C15 H24 O3	1,4-dihydroxy-1,4-dimethyl-7-(propan-2-ylidene)-decahydroazulen-6-one	21.9818	87169.6	78.4364	level2	mzCloud	NA	NA	NA	NA	NA	NA	NA	NA	NA	Non-significant	2.07796e+06	2.30669e+06	2.46435e+06	2.3593e+06	2.37675e+06	2.43743e+06	3.42556e+06	2.02562e+06	2.17601e+06	2.03682e+06	1.19945e+06	5.0322e+06	3.04237e+06	3.81908e+06	3.07584e+06	1.58158e+06	2.18784e+06	2.29764e+06	2.65453e+06	2.93989e+06	2.36855e+06	2.72764e+06	3.11201e+06	2.10882e+06
7.531_237.18480	1.17746	0.660605	0.741612	0.194093	acute:control	POS	7.531	237.185	C15 H24 O2	NP-004713	-0.000109	-0.462412	78.6053	level2	mzCloud	NA	NA	NA	NA	NA	NA	NA	NA	NA	Non-significant	3.4133e+06	3.46148e+06	3.48486e+06	3.3183e+06	3.89552e+06	3.14238e+06	3.3068e+06	3.74692e+06	3.07827e+06	3.16363e+06	2.85972e+06	9.12701e+06	3.07591e+06	4.44804e+06	3.52118e+06	2.15268e+06	2.65682e+06	3.12334e+06	2.33368e+06	2.5106e+06	2.15022e+06	3.63911e+06	5.29806e+06	8.7548e+06
7.557_265.17934	2.03254	0.0184519	0.043008	0.983672	acute:control	POS	7.557	265.179	C16 H24 O3	NP-004038	-0.000482	-1.82418	68.9433	level2	mzCloud	NA	NA	NA	NA	NA	NA	NA	NA	NA	Non-significant	772912	763303	743772	726292	744325	691351	692302	725153	774309	760829	511723	435436	773381	284992	632693	457589	951403	716283	211490	658657	269477	565130	775247	2.82753e+06
7.567_273.14838	0.0575571	0.149803	0.240212	0.883462	acute:control	POS	7.567	273.148	C17 H20 O3	NP-020403	-0.000145	-0.531214	72.4109	level2	mzCloud	NA	NA	NA	NA	NA	NA	NA	NA	NA	Non-significant	8977.02	7840.26	9094.56	7825.35	8283.41	7841.43	8505.99	9323.94	8380.08	8127.53	7797.45	819244	7189.49	650453	7360.48	8448.86	8551.84	8238.9	432683	8313.74	9044.7	10739.4	9075.61	7983.1
7.569_263.12740	0.378332	0.948502	0.961942	0.0527966	acute:control	POS	7.569	263.127	C15 H20 O5	4,6-dihydroxy-5a-methyl-3-methylidene-2-oxo-dodecahydronaphtho[1,2-b]furan-9-carbaldehyde	-18.0109	-64294.7	68.1243	level2	mzCloud	NA	NA	NA	NA	NA	NA	NA	NA	NA	Non-significant	31115.2	56110.4	101991	82526.7	55072.1	90897.6	77396.2	76660	97067.4	78614.1	121405	1.42594e+06	129388	885823	22813.5	68426.9	188008	25082	1.1313e+06	35656.9	28949.7	176799	71704.2	117854
7.576_448.30481	4.93963	0.0169485	0.040104	1.45045	acute:control	POS	7.576	448.305	C24 H40 O5	4-{[5-(7-hydroxy-5,5,8a-trimethyl-2-methylidene-decahydronaphthalen-1-yl)-3-methylpentyl]oxy}-4-oxobutanoic acid	21.9826	53840.9	77.2777	level2	mzCloud	NA	NA	NA	NA	NA	NA	NA	NA	NA	Up	667141	438213	564652	621906	664736	517413	564020	549602	521655	559024	718713	79509	98814.4	90061.9	468241	504966	224551	32238.4	104463	33764.2	39132.2	730783	171417	4.49498e+06
7.591_275.16366	1.73081	0.554056	0.652524	0.363865	acute:control	POS	7.591	275.164	C15 H24 O3	(5E)-7-methylidene-10-oxo-4-(propan-2-yl)undec-5-enoic acid	21.9838	87177.8	73.2704	level2	mzCloud	NA	NA	NA	NA	NA	NA	NA	NA	NA	Non-significant	727946	882434	593023	840822	764760	843759	765873	821675	716202	751097	672982	1.41205e+06	343786	295190	543953	594614	1.5645e+06	455784	297867	153003	129979	320033	2.20502e+06	3.26945e+06
7.591_377.23273	0.0869422	0.0897989	0.160733	1.0106	acute:control	POS	7.591	377.233	C22 H32 O5	NP-008905	0.000481	1.27965	68.0105	level2	mzCloud	NA	NA	NA	NA	NA	NA	NA	NA	NA	Non-significant	13118.1	12530.5	13260	12813.8	13429.1	12354.2	13402.7	13664.2	13794.8	12668.6	12784.6	619251	11298.4	105025	269434	14119.7	13134.1	11981.2	950060	12633.3	14723.6	16028.5	14779.2	13917.8
7.691_273.14585	1.19606	0.186496	0.285859	0.676355	acute:control	POS	7.691	273.146	C15 H22 O3	(2E)-3-[(1R,4S,7R,7aR)-1-hydroxy-3,7-dimethyl-2,4,5,6,7,7a-hexahydro-1H-inden-4-yl]-2-methylprop-2-enoic acid	21.9817	87871.6	84.5482	level2	mzCloud	NA	NA	NA	NA	NA	NA	NA	NA	NA	Non-significant	4.29798e+06	4.2753e+06	4.14454e+06	4.06919e+06	4.18958e+06	4.27928e+06	3.99173e+06	3.44324e+06	3.74523e+06	3.91544e+06	7.22547e+06	251123	6.19235e+06	3.99759e+06	99387.9	2.63568e+06	2.22279e+06	4.15469e+06	2.57034e+06	8.53607e+06	1.71097e+06	6.09825e+06	4.73617e+06	5.36293e+06
7.692_233.15344	1.25622	0.144541	0.234288	0.716246	acute:control	POS	7.692	233.153	C15 H22 O3	(1R,2R,6R,9R)-2,11,11-trimethyl-3-oxotricyclo[4.3.2.0	-18.0107	-71997.7	82.4893	level2	mzCloud	NA	NA	NA	NA	NA	NA	NA	NA	NA	Non-significant	4.91638e+06	5.20604e+06	5.12868e+06	5.05161e+06	5.08726e+06	4.81999e+06	4.84221e+06	4.64303e+06	4.69734e+06	5.02813e+06	8.63483e+06	387899	7.37579e+06	5.14112e+06	200872	3.12589e+06	3.63394e+06	4.643e+06	3.31023e+06	1.02976e+07	2.13982e+06	7.35906e+06	5.58255e+06	7.86353e+06
7.727_317.17578	1.19839	0.739551	0.805991	0.213186	acute:control	NEG	7.727	317.176	C18 H24 O2	17?-Estradiol	46.0054	169027	80.478	level2	mzCloud	NA	NA	NA	NA	NA	NA	NA	NA	NA	Non-significant	1.46112e+06	1.55642e+06	1.50493e+06	1.45025e+06	1.42528e+06	1.41799e+06	1.40005e+06	1.45467e+06	1.4319e+06	1.43922e+06	1.41017e+06	1.01244e+06	1.92371e+06	461861	1.47084e+06	1.58724e+06	2.23849e+06	2.68056e+06	1.76999e+06	712762	446375	1.34677e+06	1.25027e+06	3.31919e+06
7.73_213.14958	0.595308	0.020263	0.0463088	0.818501	acute:control	NEG	7.73	213.15	C12 H22 O3	NP-021797	-3.55e-05	-0.16559	82.2928	level2	mzCloud	NA	NA	NA	NA	NA	NA	NA	NA	NA	Non-significant	3.7151e+06	3.85942e+06	3.80856e+06	3.64004e+06	3.78764e+06	3.67459e+06	3.61594e+06	3.89345e+06	3.80134e+06	3.74659e+06	2.68217e+06	1.24037e+07	6.26341e+06	3.381e+06	4.15109e+06	4.35199e+06	3.5712e+06	3.40941e+06	7.50938e+06	3.28207e+06	2.77897e+06	1.3003e+06	3.93891e+06	4.13391e+06
7.755_249.14935	1.40935	0.191242	0.291883	0.526197	acute:control	NEG	7.755	249.149	C15 H22 O3	(1R,3S,4S,5R,7R)-4-(3-hydroxybutyl)-5-methyl-10-methylidene-8-oxatricyclo[5.3.0.0	-0.000268	-1.0722	87.6589	level2	mzCloud	NA	NA	NA	NA	NA	NA	NA	NA	NA	Non-significant	5.94826e+06	6.01059e+06	6.01204e+06	5.89695e+06	5.97215e+06	6.08477e+06	5.97429e+06	5.93939e+06	5.97015e+06	5.69998e+06	8.20093e+06	5.90108e+06	6.09319e+06	6.17719e+06	6.38388e+06	5.32557e+06	3.97848e+06	7.41526e+06	4.21094e+06	4.90987e+06	2.01082e+06	9.16992e+06	6.83558e+06	1.42784e+07
7.759_349.19783	1.50709	0.0208229	0.047322	0.779254	acute:control	POS	7.759	349.198	C18 H30 O5	NP-001445	21.9812	67383.8	66.3563	level2	mzCloud	NA	NA	NA	NA	NA	NA	NA	NA	NA	Non-significant	1.33606e+06	1.39887e+06	1.39428e+06	1.37226e+06	1.30587e+06	1.37307e+06	1.42673e+06	652876	1.30452e+06	1.4038e+06	1.93016e+06	889961	1.21951e+06	506091	733066	1.20601e+06	1.06496e+06	1.21887e+06	1.81026e+06	516959	722070	1.7094e+06	1.94369e+06	2.42652e+06
7.783_377.22902	1.58499	0.0603334	0.115788	0.848655	acute:control	POS	7.783	377.229	C20 H34 O5	5-trans prostaglandin F2beta	21.9811	62051.4	79.8159	level2	mzCloud	NA	NA	NA	NA	NA	NA	NA	NA	NA	Non-significant	819471	849917	885926	850261	899401	981848	831215	651457	728684	790845	163624	1.40497e+06	345022	236902	866714	730930	820312	911479	736036	481668	266876	1.07103e+06	1.36343e+06	1.85081e+06
7.803_237.18472	1.50863	1.85e-05	0.000184665	0.963494	acute:control	POS	7.803	237.185	C15 H26 O3	NP-020014	-18.0107	-70855.9	69.5563	level2	mzCloud	NA	NA	NA	NA	NA	NA	NA	NA	NA	Non-significant	2.42981e+06	2.36196e+06	1.85837e+06	1.89019e+06	1.95044e+06	2.23093e+06	2.0151e+06	1.50546e+06	1.29355e+06	1.93394e+06	1.67866e+06	2.06224e+06	1.42673e+06	1.37786e+06	1.41832e+06	2.04799e+06	1.33059e+06	1.18579e+06	1.57509e+06	1.56807e+06	1.41569e+06	2.50402e+06	2.36007e+06	1.52649e+06
7.909_473.32612	1.50999	0.864346	0.90095	0.00612171	acute:control	POS	7.909	473.326	C29 H46 O6	NP-020283	-18.0106	-36731.6	74.9019	level2	mzCloud	NA	NA	NA	NA	NA	NA	NA	NA	NA	Non-significant	2.3391e+06	2.3672e+06	2.19136e+06	2.33515e+06	2.28389e+06	3.03001e+06	1.92121e+06	2.77219e+06	2.82551e+06	2.62566e+06	1.90736e+06	2.37299e+06	4.48707e+06	534298	2.63845e+06	1.03278e+06	2.58691e+06	5.19052e+06	2.52816e+06	250592	129736	5.69589e+06	1.5454e+06	9.75816e+06
7.921_478.32187	1.3106	0.836056	0.881136	0.102529	acute:control	POS	7.921	478.322	C33 H39 N3	Victoria Pure Blue BO	0.000197	0.41346	67.9523	level2	mzCloud	NA	NA	NA	NA	NA	NA	NA	NA	NA	Non-significant	380253	379007	372746	398669	334156	365184	357798	408823	419145	358846	120188	141873	473102	329561	501590	943534	300774	121318	76970.3	1.10652e+06	1.08159e+06	52417.6	302222	270062
7.94_351.21410	2.07582	0.265233	0.381764	0.665687	acute:control	POS	7.94	351.214	C18 H32 O5	(11E,15Z)-9,10,13-trihydroxyoctadeca-11,15-dienoic acid	21.9818	66971.9	79.3053	level2	mzCloud	NA	NA	NA	NA	NA	NA	NA	NA	NA	Non-significant	1.20016e+06	1.31046e+06	1.16139e+06	1.21545e+06	1.19824e+06	1.21555e+06	1.16743e+06	978109	1.04314e+06	1.10148e+06	2.25675e+06	702086	877300	227989	202466	89451.5	2.00535e+06	268230	1.26756e+06	164423	132192	1.67865e+06	553455	5.64984e+06
7.942_498.28908	3.95828	0.00357185	0.0109214	1.63348	acute:control	NEG	7.942	498.289	C26 H45 N O6 S	Taurodeoxycholic Acid	-0.000398	-0.79705	79.2977	level2	mzCloud	NA	NA	NA	NA	NA	NA	NA	NA	NA	Up	629993	691034	685830	683409	691100	689049	632404	706572	681654	691562	138303	288083	102406	1.21675e+06	123607	34562.6	249452	65591.5	733704	33063.3	59291	671957	551161	2.9407e+06
7.958_353.22951	1.27168	0.182758	0.28124	0.56425	acute:control	POS	7.958	353.23	C18 H34 O5	(12Z)-9,10,11-trihydroxyoctadec-12-enoic acid	21.9816	66562.4	81.6351	level2	mzCloud	NA	NA	NA	NA	NA	NA	NA	NA	NA	Non-significant	2.68542e+06	2.69198e+06	2.55238e+06	2.51596e+06	2.42846e+06	2.6054e+06	2.38917e+06	2.27341e+06	2.48539e+06	2.3793e+06	1.15502e+06	4.57708e+06	1.52854e+06	1.42419e+06	2.89161e+06	1.2069e+06	4.7928e+06	2.23195e+06	1.32477e+06	1.78194e+06	1.13275e+06	3.54195e+06	2.42664e+06	4.6715e+06
7.975_316.22593	1.44323	1.55e-05	0.000162923	0.902411	acute:control	POS	7.975	316.226	C20 H29 N O2	17beta-Hydroxy-androstano[3,2-c]isoxazole	-0.00117228	-3.71892	73.4228	level2	mzCloud	NA	NA	NA	NA	NA	NA	NA	NA	NA	Non-significant	2.13139e+06	2.10354e+06	2.08404e+06	1.97393e+06	1.75855e+06	2.0672e+06	2.087e+06	1.96405e+06	1.96624e+06	1.9704e+06	1.85624e+06	1.57486e+06	1.82882e+06	2.03195e+06	1.7512e+06	2.15393e+06	1.5668e+06	1.82902e+06	1.81544e+06	2.16863e+06	1.90425e+06	2.68916e+06	2.49245e+06	1.84181e+06
8.066_347.22152	0.509478	0.441986	0.551238	0.326737	acute:control	POS	8.066	347.222	C21 H32 O5	NP-005297	-18.0107	-49449.5	64.5789	level2	mzCloud	NA	NA	NA	NA	NA	NA	NA	NA	NA	Non-significant	717280	645773	735209	695725	710157	740499	741937	624696	647612	593998	808338	5.5335e+06	255746	579157	417674	265232	310609	315337	218668	991544	42098	929403	408346	1.3347e+06
8.103_453.28566	1.47154	0.50683	0.610664	0.433385	acute:control	NEG	8.103	453.286	C24 H40 O5	Beta-Muricholic acid	46.0054	112679	93.7157	level2	mzCloud	NA	NA	NA	NA	NA	NA	NA	NA	NA	Non-significant	666199	654848	693483	647122	687370	658959	648635	674571	669881	643503	814099	560921	271637	556413	724963	388198	906787	1.01944e+06	851144	138421	35713.8	673746	625822	2.71835e+06
8.109_281.17210	0.606481	0.018499	0.043008	0.853079	acute:control	POS	8.109	281.172	C16 H24 O4	(1S,6R,11aR,13R,14aS)-1,13-dihydroxy-6-methyl-1H,4H,6H,7H,8H,9H,11aH,12H,13H,14H,14aH-cyclopenta[f]oxacyclotridecan-4-one	-0.00263715	-9.41276	70.0687	level2	mzCloud	NA	NA	NA	NA	NA	NA	NA	NA	NA	Non-significant	3.13019e+06	3.31492e+06	3.20803e+06	3.24634e+06	3.3048e+06	3.71333e+06	3.1488e+06	3.47927e+06	2.0355e+06	2.5155e+06	2.96938e+06	7.32209e+06	4.58534e+06	2.39685e+06	6.09368e+06	2.45722e+06	3.44189e+06	4.08013e+06	5.36497e+06	2.22036e+06	2.34959e+06	1.79177e+06	1.45136e+06	4.81713e+06
8.114_311.22266	0.883974	0.509047	0.6127	0.170541	acute:control	NEG	8.114	311.223	C18 H32 O4	(+/-)9-HpODE	-0.000125	-0.398998	88.1286	level2	mzCloud	NA	NA	NA	NA	NA	NA	NA	NA	NA	Non-significant	2.13726e+06	2.11464e+06	2.22298e+06	2.22406e+06	2.2124e+06	2.23769e+06	2.21497e+06	2.3471e+06	2.17667e+06	2.13664e+06	1.77106e+06	3.08345e+06	1.53774e+06	1.55861e+06	3.59993e+06	3.38868e+06	1.93294e+06	4.12827e+06	3.32628e+06	2.70908e+06	1.9224e+06	2.15969e+06	1.88524e+06	3.26056e+06
8.158_299.20014	0.639053	0.448309	0.556796	0.343747	acute:control	POS	8.158	299.2	C20 H28 O3	7-(2-hydroxypropan-2-yl)-1,4a-dimethyl-1,2,3,4,4a,9,10,10a-octahydrophenanthrene-1-carboxylic acid	-18.011	-56960	91.4618	level2	mzCloud	NA	NA	NA	NA	NA	NA	NA	NA	NA	Non-significant	2.8076e+06	3.30474e+06	3.22053e+06	3.15414e+06	3.31085e+06	3.04321e+06	2.98002e+06	2.57541e+06	2.96174e+06	2.89517e+06	3.87673e+06	1.07539e+06	5.69988e+06	1.92445e+06	2.16302e+06	1.54638e+06	1.3291e+07	6.93735e+06	6.43396e+06	948773	378394	9.37759e+06	1.51175e+06	2.61096e+06
8.263_331.18788	0.967989	0.791627	0.846971	0.125183	acute:control	POS	8.263	331.188	C16 H22 N6 O2	ethyl 3-amino-1-[6-(4-methylpiperidino)pyridazin-3-yl]-1H-pyrazole-4-carboxylate	0.000183	0.553383	71.9757	level2	mzCloud	NA	NA	NA	NA	NA	NA	NA	NA	NA	Non-significant	2.36381e+06	2.2769e+06	2.51461e+06	2.48178e+06	2.51644e+06	2.49599e+06	2.35325e+06	2.85309e+06	2.39628e+06	2.39457e+06	2.04283e+07	1.01229e+07	1.63531e+07	2.24537e+07	1.81503e+07	1.79835e+07	3.64311e+07	2.08926e+07	1.70811e+07	2.12914e+07	2.49624e+07	1.68358e+07	2.05264e+07	1.63345e+07
8.313_293.17561	1.56346	0.00374841	0.0113748	0.945381	acute:control	NEG	8.313	293.176	C17 H26 O4	NP-006255	-0.000219	-0.746	77.6564	level2	mzCloud	NA	NA	NA	NA	NA	NA	NA	NA	NA	Non-significant	1.03389e+06	1.14238e+06	1.7781e+06	1.50622e+06	1.09184e+06	1.35391e+06	1.1119e+06	1.1065e+06	1.07984e+06	978227	2.00981e+06	796848	1.74573e+06	794852	887332	1.57578e+06	1.01834e+06	1.47406e+06	785754	767982	524507	1.17074e+06	1.45717e+06	1.91314e+06
8.37_459.34708	0.704346	0.37406	0.488115	0.418929	acute:control	POS	8.37	459.347	C29 H46 O4	NP-003692	0.000111	0.24203	74.2867	level2	mzCloud	NA	NA	NA	NA	NA	NA	NA	NA	NA	Non-significant	1.19928e+06	1.18394e+06	1.25288e+06	1.25075e+06	1.36074e+06	1.29789e+06	1.17239e+06	1.25613e+06	1.24623e+06	640310	282061	2.9473e+06	1.52499e+06	538136	2.05013e+06	527727	1.08196e+06	2.64155e+06	2.73162e+06	328054	120087	1.62793e+06	750543	2.4079e+06
8.428_403.28410	2.35552	0.0737239	0.136465	1.0203	acute:control	POS	8.428	403.284	C25 H38 O4	Terpestacin	-0.000188	-0.467051	66.6519	level2	mzCloud	NA	NA	NA	NA	NA	NA	NA	NA	NA	Non-significant	1.12982e+06	1.457e+06	1.39623e+06	1.42437e+06	1.26387e+06	1.56341e+06	1.37662e+06	1.35656e+06	1.21624e+06	1.41836e+06	1.69451e+06	284682	1.03199e+06	459490	821869	1.13954e+06	1.76304e+06	1.34099e+06	1.00005e+06	217405	67888.9	2.10992e+06	918106	4.12521e+06
8.436_443.27676	2.16411	0.0429882	0.0874809	1.05936	acute:control	POS	8.436	443.277	C25 H40 O5	(1S,4S,5R,9S,10R,13R,14R)-14-hydroxy-5,9-dimethyl-14-{[(3-methylbutanoyl)oxy]methyl}tetracyclo[11.2.1.0	21.9819	52302.1	72.5916	level2	mzCloud	NA	NA	NA	NA	NA	NA	NA	NA	NA	Non-significant	687909	757259	683655	689522	681027	692868	625275	707048	642860	655362	963816	248883	603367	368749	390035	703520	753622	750843	501361	85930.2	60714.7	1.23574e+06	638609	1.73328e+06
8.443_333.20711	1.09401	0.566836	0.663729	0.206627	acute:control	NEG	8.443	333.207	C20 H32 O5	Prostaglandin K1	-18.0106	-51133.8	90.752	level2	mzCloud	NA	NA	NA	NA	NA	NA	NA	NA	NA	Non-significant	3.13762e+06	3.05924e+06	3.09394e+06	3.23371e+06	3.04398e+06	3.24302e+06	2.94839e+06	3.1372e+06	2.90916e+06	3.28621e+06	3.82223e+06	4.92626e+06	3.39859e+06	2.21885e+06	3.80762e+06	3.42454e+06	2.48556e+06	4.42968e+06	2.78781e+06	2.2354e+06	1.99641e+06	2.64566e+06	3.6246e+06	5.94375e+06
8.444_303.15662	0.336728	0.00555678	0.0155536	1.40565	acute:control	POS	8.444	303.157	C16 H24 O4	NP-016516	21.9819	78459.8	84.0355	level2	mzCloud	NA	NA	NA	NA	NA	NA	NA	NA	NA	Down	445592	717736	755622	836614	682481	751569	693566	445863	655422	736500	710187	1.11514e+06	2.09422e+06	936420	656227	115773	359462	381100	1.94861e+06	1.45614e+06	747014	72494.1	378307	370937
8.464_263.20053	1.49166	0.126563	0.211104	0.79364	acute:control	POS	8.464	263.201	C17 H28 O3	NP-020078	-18.0106	-64276.7	75.4323	level2	mzCloud	NA	NA	NA	NA	NA	NA	NA	NA	NA	Non-significant	3.59755e+07	3.65178e+07	3.59511e+07	3.73058e+07	3.4983e+07	3.53191e+07	3.61845e+07	3.48769e+07	3.58563e+07	3.56103e+07	1.50811e+06	3.6348e+07	1.33903e+07	1.10127e+07	3.9935e+07	4.95604e+07	5.82395e+07	3.20278e+07	5.63268e+07	4.94661e+07	2.44286e+07	54084021	7.45149e+07	4.04897e+07
8.508_498.28881	3.30255	0.00222913	0.00740179	1.58796	acute:control	NEG	8.508	498.289	C26 H45 N O6 S	Tauroursodeoxycholic acid	-0.000675	-1.3523	90.7465	level2	mzCloud	NA	NA	NA	NA	NA	NA	NA	NA	NA	Up	1.62414e+07	1.52022e+07	1.63365e+07	1.64593e+07	1.57695e+07	1.57473e+07	1.49561e+07	1.56634e+07	1.40461e+07	1.48523e+07	1.18208e+06	1.812e+07	4.40868e+06	8.59003e+06	5.70275e+06	769169	2.81861e+06	1.45978e+07	1.68593e+07	2.12557e+06	3.98397e+06	8.10177e+06	1.34539e+07	4.79276e+07
8.516_343.18794	1.27355	0.603212	0.694762	0.286232	acute:control	POS	8.516	343.188	C21 H26 O4	NP-018946	-0.00244893	-7.15679	72.1821	level2	mzCloud	NA	NA	NA	NA	NA	NA	NA	NA	NA	Non-significant	796600	828946	800492	811222	798046	848557	780827	795679	783611	761720	634916	672120	897450	428260	574042	745593	1.4161e+06	848048	707667	391639	468087	677067	439599	1.71506e+06
8.521_506.24178	2.2433	0.0485648	0.0970044	1.01974	acute:control	POS	8.521	506.242	C27 H37 N3 O3 S	2-[(1S,4S,5S)-5-Isopropyl-2-methyl-4-({[(4-methylphenyl)sulfonyl]amino}methyl)-2-cyclohexen-1-yl]-N-methyl-N-(3-pyridinylmethyl)acetamide	21.9789	45481	65.7569	level2	mzCloud	NA	NA	NA	NA	NA	NA	NA	NA	NA	Non-significant	831151	821189	712530	790350	771338	812966	772694	704605	742788	771393	304083	415668	296861	848000	1.41898e+06	304013	801831	101269	755334	50270.7	179775	640850	1.04761e+06	3.05868e+06
8.527_337.23835	1.30131	0.42664	0.536123	0.333621	acute:control	NEG	8.527	337.238	C20 H34 O4	(+/-)14(15)-DiHET	-8.58e-05	-0.253775	92.5959	level2	mzCloud	NA	NA	NA	NA	NA	NA	NA	NA	NA	Non-significant	3.65015e+06	3.33021e+06	3.53843e+06	3.22282e+06	3.49095e+06	3.35203e+06	3.26027e+06	3.67644e+06	3.4103e+06	3.32672e+06	1.22937e+06	2.43233e+06	3.98424e+06	1.63529e+06	4.06246e+06	3.88526e+06	4.0143e+06	4.92518e+06	5.29553e+06	1.24932e+06	3.39607e+06	3.09629e+06	8.14938e+06	6.1938e+06
8.53_265.18059	0.718556	0.0691434	0.129233	0.625537	acute:control	NEG	8.53	265.181	C16 H26 O3	tetranor-12(R)-HETE	-0.000327	-1.2283	70.4767	level2	mzCloud	NA	NA	NA	NA	NA	NA	NA	NA	NA	Non-significant	995402	900215	959689	852108	877102	909070	860244	923784	913443	858422	977745	2.53212e+06	1.57811e+06	971065	967848	931085	903762	801108	1.77564e+06	868484	670295	575995	945953	450191
8.533_263.16174	0.620778	0.0424092	0.086416	0.719263	acute:control	POS	8.533	263.162	C14 H24 O3	NP-012972	21.9819	91525.5	80.8996	level2	mzCloud	NA	NA	NA	NA	NA	NA	NA	NA	NA	Non-significant	998090	996912	945138	948082	965388	947265	814728	834991	809750	858691	1.10307e+06	1.543e+06	2.63263e+06	1.35188e+06	1.1276e+06	545477	819539	1.30887e+06	2.35614e+06	888672	522718	535864	447406	750012
8.557_385.23516	2.65868	0.237553	0.349272	0.58597	acute:control	POS	8.557	385.235	C20 H28 N6 O2	1-[4-(4-{5-[(2S)-1-Isopropyl-2-pyrrolidinyl]-1,2,4-oxadiazol-3-yl}-2-pyridinyl)-1-piperazinyl]ethanone	0.000514	1.3372	87.8425	level2	mzCloud	NA	NA	NA	NA	NA	NA	NA	NA	NA	Non-significant	1.17083e+06	1.13217e+06	1.03908e+06	1.17915e+06	1.30588e+06	1.05278e+06	1.15199e+06	1.16538e+06	1.11357e+06	1.18064e+06	942968	738548	928456	505212	1.10578e+06	615671	907643	775810	1.32444e+06	140151	602549	710622	1.8398e+06	1.30086e+07
8.562_455.31651	1.27807	0.781278	0.838519	0.0721273	acute:control	NEG	8.562	455.317	C24 H44 N4 O2	2-[(1S,4S,5S)-4-{[(Cyclohexylcarbamoyl)amino]methyl}-5-isopropyl-2-methyl-2-cyclohexen-1-yl]-N-[2-(dimethylamino)ethyl]acetamide	35.9774	85589.8	84.2465	level2	mzCloud	NA	NA	NA	NA	NA	NA	NA	NA	NA	Non-significant	1.74592e+06	1.5496e+06	1.64663e+06	1.61537e+06	1.6092e+06	1.62836e+06	1.56875e+06	1.68052e+06	1.71065e+06	1.53905e+06	1.46527e+06	1.92172e+06	2.75446e+06	663113	2.08658e+06	743388	2.00164e+06	2.52422e+06	2.34751e+06	174075	129940	3.22014e+06	1.30528e+06	3.97491e+06
8.57_361.23843	2.49999	0.188869	0.289019	0.612145	acute:control	NEG	8.57	361.238	C22 H34 O4	(+/-)19(20)-DiHDPA	1.05e-06	0.00289276	88.6787	level2	mzCloud	NA	NA	NA	NA	NA	NA	NA	NA	NA	Non-significant	597400	563042	550321	431136	437579	427957	525011	452034	579663	515538	431847	270702	421180	308659	473433	208281	332540	292343	624310	145898	209599	403717	761363	4.79457e+06
8.578_355.18800	0.874362	0.31547	0.434448	0.348174	acute:control	POS	8.578	355.188	C20 H28 O4	9-hydroxy-7-(2-hydroxypropan-2-yl)-1,4a-dimethyl-1,2,3,4,4a,9,10,10a-octahydrophenanthrene-1-carboxylic acid	21.982	66171.1	67.6247	level2	mzCloud	NA	NA	NA	NA	NA	NA	NA	NA	NA	Non-significant	851350	879748	812471	829398	761109	905388	764410	813196	806367	809787	922465	922316	1.17952e+06	437925	1.35062e+06	689004	1.21288e+06	1.55046e+06	998365	668093	627936	592027	706654	1.95253e+06
8.632_359.21936	1.2823	0.178812	0.276817	0.599607	acute:control	POS	8.632	359.219	C20 H32 O4	NP-006862	21.982	65377.9	79.6374	level2	mzCloud	NA	NA	NA	NA	NA	NA	NA	NA	NA	Non-significant	3.152e+06	3.05902e+06	3.05902e+06	2.98972e+06	2.75977e+06	3.10881e+06	2.86048e+06	2.69129e+06	2.8691e+06	2.83134e+06	491861	8.4048e+06	1.95473e+06	1.25314e+06	2.65436e+06	1.95736e+06	4.01342e+06	2.15262e+06	2.87103e+06	3.47402e+06	3.93803e+06	3.28017e+06	6.50207e+06	5.48671e+06
8.645_337.23837	1.47682	0.279242	0.396591	0.460783	acute:control	NEG	8.645	337.238	C20 H34 O4	(+/-)11(12)-DiHET	-6e-05	-0.177348	87.9883	level2	mzCloud	NA	NA	NA	NA	NA	NA	NA	NA	NA	Non-significant	525835	586744	582116	588124	636324	507906	503198	528826	516830	495898	269453	341174	574695	301321	636798	620877	761745	848277	772316	182659	495177	434151	1.08812e+06	1.58965e+06
8.645_413.26646	1.32737	0.159388	0.25166	0.663965	acute:control	POS	8.645	413.266	C26 H36 O4	5,5'-[(6Z)-6-Tetradecene-1,14-diyl]bis(1,3-benzenediol)	-0.00217158	-5.26749	77.889	level2	mzCloud	NA	NA	NA	NA	NA	NA	NA	NA	NA	Non-significant	6.4448e+06	5.24148e+06	6.72478e+06	6.59973e+06	6.85673e+06	6.47946e+06	6.4307e+06	6.28363e+06	6.3744e+06	4.81899e+06	4.44717e+06	3.11812e+06	3.97599e+06	4.49734e+06	7.43211e+06	5.827e+06	7.83897e+06	9.61303e+06	8.41114e+06	1.40844e+06	927711	7.41645e+06	7.85572e+06	9.13119e+06
8.664_265.17795	0.26444	0.00112665	0.00429957	1.61651	acute:control	POS	8.664	265.178	C16 H24 O3	NP-022474	-0.00187315	-7.09064	72.6658	level2	mzCloud	NA	NA	NA	NA	NA	NA	NA	NA	NA	Down	784082	866081	698872	840657	689980	774866	666258	1.00377e+06	711971	604444	461080	5.76098e+06	2.45298e+06	1.19924e+06	1.1956e+06	1.18656e+06	682973	795419	3.7646e+06	819239	1.52464e+06	551932	800986	84111.8
8.694_333.20460	1.26708	0.914967	0.939816	0.0630281	acute:control	NEG	8.694	333.205	C20 H32 O5	15-keto Prostaglandin E1	-18.0131	-51140.9	80.8458	level2	mzCloud	NA	NA	NA	NA	NA	NA	NA	NA	NA	Non-significant	523103	504642	520271	539698	546723	500300	547383	549336	522947	528810	984957	483811	504198	195348	526367	295799	617508	793522	493318	450232	254559	826213	502630	1.17717e+06
8.695_317.20870	0.288523	7.81e-06	9.51e-05	1.83452	acute:control	POS	8.695	317.209	C18 H30 O3	9-Oxo-ODE	-1.28e-05	-0.0436675	72.0688	level2	mzCloud	NA	NA	NA	NA	NA	NA	NA	NA	NA	Down	1.44379e+06	1.75191e+06	1.46348e+06	1.45441e+06	1.5875e+06	1.62877e+06	1.44772e+06	1.32772e+06	1.4685e+06	1.45329e+06	2.80225e+06	2.00879e+06	2.47765e+06	2.13515e+06	3.74847e+06	2.55737e+06	1.71391e+06	1.52462e+06	4.30419e+06	3.63e+06	2.08397e+06	611601	1.52454e+06	704190
8.705_357.20358	1.00968	0.997272	0.998345	0.00710221	acute:control	POS	8.705	357.204	C20 H30 O4	13,14-dihydro-15-keto Prostaglandin A2	21.9819	65771.8	78.0824	level2	mzCloud	NA	NA	NA	NA	NA	NA	NA	NA	NA	Non-significant	1.902e+06	2.03046e+06	1.89351e+06	2.17554e+06	2.06533e+06	1.7662e+06	2.02691e+06	1.76105e+06	1.71627e+06	1.89638e+06	2.7975e+06	3.41931e+06	2.00593e+06	1.16255e+06	2.38683e+06	1.9362e+06	1.66036e+06	2.5396e+06	2.40644e+06	1.56564e+06	1.85826e+06	1.24984e+06	2.3345e+06	3.78063e+06
8.719_279.16000	2.48149	0.0264917	0.0584073	1.1293	acute:control	NEG	8.719	279.16	C16 H26 O5	13,14-dihydro-15-keto-tetranor Prostaglandin D2	-18.0107	-60402.7	80.1518	level2	mzCloud	NA	NA	NA	NA	NA	NA	NA	NA	NA	Non-significant	277553	290162	303182	300868	302912	336088	390779	399819	448595	411886	237143	396759	215277	185343	158836	323751	129744	342394	225924	154460	36463.3	554872	234271	957161
8.746_301.21616	0.618022	0.23719	0.348849	0.488027	acute:control	POS	8.746	301.216	C20 H30 O3	(+/-)8-HEPE	-18.0106	-56598.1	89.4168	level2	mzCloud	NA	NA	NA	NA	NA	NA	NA	NA	NA	Non-significant	1.14272e+07	1.08971e+07	1.08465e+07	1.11441e+07	1.05536e+07	1.07712e+07	1.07791e+07	1.03027e+07	1.08389e+07	1.04211e+07	1.73027e+06	2.15405e+07	6.01086e+06	8.00126e+06	2.23447e+07	6.1702e+06	2.75008e+07	9.23243e+06	2.07802e+07	1.57731e+07	1.77132e+07	8.64693e+06	1.61436e+07	1.00643e+07
8.746_341.20875	0.602173	0.206243	0.310599	0.526948	acute:control	POS	8.746	341.209	C20 H30 O3	NP-022301	21.982	69078.1	83.9318	level2	mzCloud	NA	NA	NA	NA	NA	NA	NA	NA	NA	Non-significant	1.27008e+07	1.25721e+07	1.2763e+07	1.25149e+07	1.17339e+07	1.25976e+07	1.27074e+07	1.10243e+07	1.15798e+07	1.2261e+07	2.00579e+06	2.66349e+07	7.47195e+06	8.65322e+06	2.70911e+07	6.85276e+06	3.01681e+07	1.14197e+07	2.52986e+07	1.7836e+07	2.00078e+07	9.86931e+06	1.82754e+07	1.19872e+07
8.814_445.29269	2.18255	0.0324093	0.0693186	1.14568	acute:control	POS	8.814	445.293	C27 H40 O5	NP-017176	-0.00215674	-4.85437	66.5425	level2	mzCloud	NA	NA	NA	NA	NA	NA	NA	NA	NA	Non-significant	579044	591636	597757	284857	514010	565579	629249	659202	612806	621849	588954	165613	524407	416800	142724	543198	1.19526e+06	410794	729529	56360.1	51074.3	810358	1.12594e+06	1.56871e+06
8.823_295.22771	0.534176	0.000214429	0.00116261	1.10325	acute:control	NEG	8.823	295.228	C18 H32 O3	(+/-)9(10)-EpOME	-0.000163	-0.550124	92.4706	level2	mzCloud	NA	NA	NA	NA	NA	NA	NA	NA	NA	Down	1.36248e+06	1.2883e+06	1.36011e+06	1.35401e+06	1.37492e+06	1.35664e+06	1.36445e+06	1.32559e+06	1.35186e+06	1.30279e+06	2.45654e+06	1.37345e+06	1.58603e+06	1.84735e+06	2.14866e+06	2.13311e+06	1.30629e+06	1.93852e+06	2.77027e+06	2.32909e+06	812168	918026	764125	642319
8.831_317.20871	0.336817	8.96e-07	1.88e-05	1.66832	acute:control	POS	8.831	317.209	C20 H30 O4	7-hydroxy-1,4a-dimethyl-9-oxo-7-(propan-2-yl)-1,2,3,4,4a,4b,5,6,7,9,10,10a-dodecahydrophenanthrene-1-carboxylic acid	-18.013	-53896.5	65.9167	level2	mzCloud	NA	NA	NA	NA	NA	NA	NA	NA	NA	Down	2.47202e+07	2.57489e+07	2.50377e+07	2.49777e+07	2.4848e+07	2.46304e+07	2.5147e+07	2.30673e+07	2.43962e+07	2.42336e+07	4.7774e+07	2.72383e+07	3.26805e+07	3.49055e+07	3.68647e+07	3.40092e+07	2.74594e+07	2.19694e+07	6.57032e+07	4.09472e+07	2.3785e+07	1.00007e+07	8.7575e+06	5.82939e+06
8.84_453.33260	1.65791	0.149778	0.240212	0.85468	acute:control	POS	8.84	453.333	C30 H46 O4	(2E,6S)-7-hydroxy-2-methyl-6-[(2S,11S,14S,15S)-2,6,6,11,15-pentamethyl-5-oxotetracyclo[8.7.0.0?,	-18.0143	-38300.6	66.5616	level2	mzCloud	NA	NA	NA	NA	NA	NA	NA	NA	NA	Non-significant	641795	678466	709131	814346	645402	657393	778584	548936	592604	677807	777258	450265	115933	515865	948649	1.39018e+06	501546	637542	817146	110767	39965.7	707184	715082	1.29808e+06
8.848_319.22435	0.426647	1.16e-05	0.000130249	1.38132	acute:control	POS	8.848	319.224	C18 H32 O3	NP-020521	21.9819	74204.3	78.6986	level2	mzCloud	NA	NA	NA	NA	NA	NA	NA	NA	NA	Down	2.37218e+07	2.33254e+07	2.31687e+07	2.30426e+07	2.29221e+07	2.3557e+07	2.31993e+07	2.11709e+07	2.15601e+07	2.14782e+07	3.15399e+07	2.05796e+07	2.03612e+07	21329100	4.24133e+07	3.07899e+07	2.51756e+07	3.52516e+07	6.45785e+07	4.23651e+07	2.30873e+07	1.17991e+07	1.22701e+07	8.62779e+06
8.884_303.23186	1.34406	0.120953	0.203646	0.634403	acute:control	POS	8.884	303.232	C20 H32 O3	NP-018348	-18.0106	-56241.7	81.3973	level2	mzCloud	NA	NA	NA	NA	NA	NA	NA	NA	NA	Non-significant	3.12587e+06	3.19085e+06	3.04447e+06	2.85383e+06	2.99958e+06	3.09117e+06	2.99938e+06	2.76194e+06	3.13512e+06	3.03567e+06	658727	3.82574e+06	1.44925e+06	1.30312e+06	3.52172e+06	3.81275e+06	4.61763e+06	2.55324e+06	4.99204e+06	3.7324e+06	2.28299e+06	3.78337e+06	6.51999e+06	3.43951e+06
8.885_293.21201	0.341637	1.06e-06	2.07e-05	1.66268	acute:control	NEG	8.885	293.212	C18 H30 O3	13(S)-HOTrE	-0.00021	-0.71527	79.4352	level2	mzCloud	NA	NA	NA	NA	NA	NA	NA	NA	NA	Down	1.20227e+06	1.2691e+06	1.3487e+06	1.23761e+06	1.25803e+06	1.2092e+06	1.31788e+06	1.31783e+06	1.2045e+06	1.15587e+06	2.32994e+06	1.27609e+06	1.87115e+06	1.61981e+06	1.71342e+06	1.61445e+06	1.09972e+06	970929	2.95708e+06	2.54444e+06	1.55676e+06	495890	551673	284636
8.889_249.18504	0.614649	0.0226403	0.0509296	0.984726	acute:control	POS	8.889	249.185	C16 H26 O3	Tetranor-12R-HETE	-18.0104	-67660.5	86.1321	level2	mzCloud	NA	NA	NA	NA	NA	NA	NA	NA	NA	Non-significant	6.82922e+06	6.59669e+06	6.68559e+06	6.85206e+06	6.60673e+06	6.62517e+06	6.56249e+06	6.49531e+06	6.69128e+06	6.26092e+06	8.35308e+06	4.58301e+06	1.38637e+07	1.05362e+07	1.12916e+07	5.45427e+06	6.68358e+06	4.31987e+06	1.14247e+07	1.52719e+07	7.38436e+06	2.54178e+06	4.78193e+06	1.66912e+06
8.895_500.26059	1.76196	0.140871	0.229699	0.830804	acute:control	POS	8.895	500.261	C27 H37 N3 O4 S	2-[(1S,4S,5S)-5-Isopropyl-4-({[(4-methoxyphenyl)sulfonyl]amino}methyl)-2-methyl-2-cyclohexen-1-yl]-N-methyl-N-(3-pyridinylmethyl)acetamide	0.00283576	5.68003	61.87	level2	mzCloud	NA	NA	NA	NA	NA	NA	NA	NA	NA	Non-significant	533845	512385	487434	525866	532851	453736	584576	665130	624223	537762	293467	362887	149163	376322	589117	186436	521846	791670	788717	66861.1	43408	564930	402735	1.75313e+06
8.906_309.24233	1.32179	0.802724	0.855896	0.12785	acute:control	POS	8.906	309.242	C19 H34 O4	1,2-dihydroxyheptadec-16-yn-4-yl acetate	-18.0107	-55205.8	69.3172	level2	mzCloud	NA	NA	NA	NA	NA	NA	NA	NA	NA	Non-significant	2.03945e+06	2.84085e+06	2.64861e+06	2.74637e+06	2.40751e+06	2.43555e+06	2.45257e+06	2.42631e+06	2.66808e+06	2.48092e+06	6.97588e+06	2.70758e+06	2.54609e+06	883148	2.1408e+06	1.38948e+06	2.35739e+06	3.58928e+06	2.50066e+06	2.31578e+06	1.25689e+06	4.24999e+06	2.89591e+06	5.99151e+06
8.906_335.21937	1.19903	0.999711	0.999711	0.014916	acute:control	POS	8.906	335.219	C18 H32 O4	NP-002322	21.982	70403.3	79.4432	level2	mzCloud	NA	NA	NA	NA	NA	NA	NA	NA	NA	Non-significant	2.64719e+07	2.66072e+07	2.70977e+07	2.84562e+07	2.56644e+07	2.64697e+07	2.72409e+07	2.51101e+07	2.49169e+07	2.60944e+07	5.28632e+07	2.55437e+07	2.77324e+07	9.45185e+06	2.36396e+07	1.55979e+07	3.23224e+07	3.2337e+07	2.26257e+07	2.38723e+07	1.32485e+07	4.12281e+07	2.65644e+07	4.74763e+07
8.943_295.22773	0.428377	4.62e-06	6.28e-05	1.40831	acute:control	NEG	8.943	295.228	C18 H34 O4	(+/-)9,10-dihydroxy-12Z-octadecenoic acid	-18.0107	-57314.1	93.8098	level2	mzCloud	NA	NA	NA	NA	NA	NA	NA	NA	NA	Down	5.68321e+06	5.65984e+06	5.07586e+06	5.57092e+06	5.39825e+06	5.42555e+06	5.40715e+06	5.17923e+06	5.49021e+06	5.38754e+06	7.2038e+06	5.53965e+06	4.95911e+06	5.45763e+06	1.18794e+07	7.76206e+06	6.60112e+06	7.3888e+06	1.23455e+07	1.25877e+07	6.59213e+06	3.22162e+06	3.20772e+06	1.88584e+06
8.955_367.22443	1.06805	0.677669	0.755649	0.197543	acute:control	POS	8.955	367.224	C20 H26 N6 O	(3R,4R,6R)-N-Allyl-N-methyl-6-{[4-(2-pyridinyl)-1H-1,2,3-triazol-1-yl]methyl}quinuclidine-3-carboxamide	0.000343	0.937539	68.1568	level2	mzCloud	NA	NA	NA	NA	NA	NA	NA	NA	NA	Non-significant	4.06817e+06	4.22226e+06	3.89951e+06	4.07376e+06	3.97989e+06	5.86485e+06	3.84561e+06	5.62088e+06	4.5308e+06	3.89868e+06	1.94598e+06	7.9663e+06	2.29748e+06	2.36741e+06	4.6273e+06	2.12601e+06	9.52949e+06	2.39001e+06	5.72741e+06	6.98758e+06	4.81089e+06	4.47159e+06	8.53055e+06	7.41617e+06
8.956_437.29084	1.67272	0.343667	0.46233	0.597123	acute:control	NEG	8.956	437.291	C24 H40 O4	Chenodeoxycholic Acid	46.0055	117273	91.8353	level2	mzCloud	NA	NA	NA	NA	NA	NA	NA	NA	NA	Non-significant	1.11164e+07	1.10655e+07	1.01033e+07	1.12444e+07	1.04776e+07	1.06925e+07	1.02982e+07	1.02356e+07	1.04722e+07	1.01134e+07	1.15931e+07	3.32955e+06	1.32457e+06	4.55501e+06	1.70788e+07	1.75143e+07	8.89102e+06	1.09073e+07	1.47424e+07	3.00915e+06	833955	1.2927e+07	3.369e+06	2.27683e+07
8.986_281.24760	0.787808	0.233445	0.344539	0.349617	acute:control	POS	8.986	281.248	C18 H34 O3	NP-011548	-18.0105	-60387	81.8932	level2	mzCloud	NA	NA	NA	NA	NA	NA	NA	NA	NA	Non-significant	1.70158e+07	1.8236e+07	1.776e+07	1.51961e+07	1.7497e+07	1.44645e+07	1.48387e+07	1.68788e+07	1.68526e+07	1.72292e+07	2.27948e+07	1.52358e+07	1.81023e+07	1.82856e+07	2.20221e+07	2.0485e+07	1.73185e+07	2.37019e+07	2.87265e+07	9.16784e+06	6.30232e+06	1.21559e+07	1.54419e+07	1.20614e+07
9.007_325.16259	1.43079	0.00182501	0.00629818	0.774908	acute:control	POS	9.007	325.163	C16 H22 N4 O2	NP-001134	21.981	72742.9	74.7229	level2	mzCloud	NA	NA	NA	NA	NA	NA	NA	NA	NA	Non-significant	8.40988e+06	8.31168e+06	8.05256e+06	8.08713e+06	8.08918e+06	8.60694e+06	8.22646e+06	7.69511e+06	7.77513e+06	7.79345e+06	9.05339e+06	3.87668e+06	7.7303e+06	8.45432e+06	8.38604e+06	8.19374e+06	5.57947e+06	6.19485e+06	6.75991e+06	7.79143e+06	7.70161e+06	1.02411e+07	9.23531e+06	6.40694e+06
9.02_485.32690	0.533184	0.654052	0.737791	0.194479	acute:control	NEG	9.02	485.327	C30 H46 O5	(3?5<U+03BE>,9<U+03BE>)-3,23-Dihydroxy-1-oxoolean-12-en-28-oic acid	-0.000343	-0.706208	81.9546	level2	mzCloud	NA	NA	NA	NA	NA	NA	NA	NA	NA	Non-significant	271177	280404	273030	251155	269650	257539	232683	278852	317153	232093	1.01669e+06	180312	1.23246e+06	19886.4	74250	93491.1	170207	865361	149685	50059.3	29661.7	219457	54356.4	149512
9.025_295.22773	0.344675	3.21e-06	4.93e-05	1.66739	acute:control	NEG	9.025	295.228	C18 H32 O3	(+/-)9-HODE	-0.000135	-0.457405	91.2931	level2	mzCloud	NA	NA	NA	NA	NA	NA	NA	NA	NA	Down	1.5752e+06	1.66087e+06	1.68095e+06	1.52752e+06	1.60296e+06	1.66539e+06	1.49707e+06	1.49333e+06	1.65076e+06	1.42062e+06	2.6501e+06	1.72483e+06	1.67029e+06	2.26234e+06	3.25353e+06	2.47142e+06	1.58775e+06	1.49996e+06	2.96227e+06	3.87512e+06	2.69176e+06	723511	824318	379344
9.051_319.22438	0.367862	0.018854	0.0436797	1.0922	acute:control	POS	9.051	319.224	C18 H34 O4	NP-008993	-18.0106	-57313.6	85.6496	level2	mzCloud	NA	NA	NA	NA	NA	NA	NA	NA	NA	Down	1.57703e+07	1.56769e+07	1.63211e+07	1.59741e+07	1.6473e+07	1.61889e+07	1.56841e+07	1.28941e+07	1.27817e+07	1.5643e+07	3.51624e+07	1.20322e+07	3.64426e+07	3.25303e+07	6.13636e+06	3.41142e+06	2.25148e+07	6.74899e+06	5.6141e+07	1.798e+07	1.40038e+07	7.59624e+06	4.91051e+06	4.24957e+06
9.064_394.20810	4.01892	0.0223812	0.0503712	1.33449	acute:control	POS	9.064	394.208	C21 H32 Cl N3 S	3-[(4-chlorobenzyl)thio]-4-methyl-5-undecyl-4H-1,2,4-triazole	0.000275	0.699291	61.2125	level2	mzCloud	NA	NA	NA	NA	NA	NA	NA	NA	NA	Non-significant	959031	926586	971579	900548	896210	850984	994638	815727	881302	906161	844550	463320	97007.6	135150	520556	251300	141275	854458	472611	759735	219575	3.52705e+06	32575.3	476278
9.124_319.22762	1.11224	0.435017	0.544884	0.353064	acute:control	NEG	9.124	319.228	C20 H32 O3	(+/-)11(12)-EET	-0.000242	-0.75514	90.029	level2	mzCloud	NA	NA	NA	NA	NA	NA	NA	NA	NA	Non-significant	8.18854e+07	7.2448e+07	7.45959e+07	7.40659e+07	8.32697e+07	7.42375e+07	7.98742e+07	7.55342e+07	7.18663e+07	7.19511e+07	7.89263e+06	106876168	4.19856e+07	3.9492e+07	8.50445e+07	6.94545e+07	1.26631e+08	5.83739e+07	9.75141e+07	1.08402e+08	1.03903e+08	7.65108e+07	1.52475e+08	1.0953e+08
9.186_295.22776	0.573794	0.162926	0.256404	0.614695	acute:control	NEG	9.186	295.228	C18 H32 O3	(+/-)13-HODE	-0.00011	-0.369828	93.9815	level2	mzCloud	NA	NA	NA	NA	NA	NA	NA	NA	NA	Non-significant	1.17815e+06	1.04442e+06	1.36066e+06	1.19e+06	1.10899e+06	1.161e+06	1.27188e+06	1.33423e+06	1.24929e+06	1.194e+06	2.27716e+06	674111	2.18908e+06	2.40865e+06	571541	622782	1.52875e+06	259174	3.22217e+06	1.12682e+06	940916	754560	436349	333377
9.264_317.20869	0.882348	0.57968	0.674337	0.26942	acute:control	POS	9.264	317.209	C20 H30 O4	(2E)-2-[2-(1,2,4a,5-tetramethyl-1,2,3,4,4a,7,8,8a-octahydronaphthalen-1-yl)ethyl]but-2-enedioic acid	-18.013	-53896.5	72.0107	level2	mzCloud	NA	NA	NA	NA	NA	NA	NA	NA	NA	Non-significant	2.79257e+06	2.9104e+06	2.8051e+06	2.95653e+06	2.57278e+06	2.67997e+06	2.40063e+06	2.43995e+06	2.60833e+06	2.58373e+06	1.63515e+06	4.19369e+06	4.91441e+06	2.83676e+06	3.63673e+06	2.90134e+06	1.6208e+06	1.53397e+06	6.66683e+06	4.62145e+06	2.5321e+06	1.42056e+06	4.92281e+06	2.20775e+06
9.548_355.15585	1.07791	0.648121	0.732522	0.125375	acute:control	POS	9.548	355.156	C22 H18 N4 O	1-(3-methoxyphenyl)-4-methyl-2,3-dihydro-1H-pyrrolo[3',2':5,6]pyrido[1,2-a]benzimidazole-5-carbonitrile	0.000516	1.45561	60.1707	level2	mzCloud	NA	NA	NA	NA	NA	NA	NA	NA	NA	Non-significant	2.46311e+06	2.53599e+06	2.30988e+06	2.52172e+06	2.29768e+06	2.48582e+06	2.71824e+06	2.77756e+06	2.8379e+06	2.4718e+06	3.00704e+06	2.09982e+06	3.47617e+06	3.96808e+06	3.63091e+06	2.38061e+06	2.35366e+06	2.01586e+06	3.57514e+06	2.66124e+06	2.21966e+06	2.60089e+06	2.25332e+06	2.12949e+06
9.665_352.17813	0.512918	0.000218353	0.00117431	1.31144	acute:control	POS	9.665	352.178	C19 H21 N5 O2	ethyl 4-{[(dimethylamino)methylidene]amino}-5-methyl-7-phenyl-7H-pyrrolo[2,3-d]pyrimidine-6-carboxylate	0.00132511	3.77341	76.2686	level2	mzCloud	NA	NA	NA	NA	NA	NA	NA	NA	NA	Down	4.57651e+06	4.61894e+06	4.59095e+06	4.92777e+06	4.74831e+06	5.05504e+06	4.83285e+06	5.42403e+06	4.70225e+06	4.80192e+06	5.43653e+06	4.37903e+06	5.02424e+06	5.87264e+06	5.7781e+06	5.47676e+06	3.97854e+06	4.59217e+06	6.23704e+06	6.36024e+06	6.84773e+06	1.99172e+06	2.23059e+06	1.37483e+06
9.698_288.28743	0.94331	0.469062	0.574534	0.204452	acute:control	POS	9.698	288.287	C17 H34 O2	Methyl Palmitate	17.0243	62993.2	69.459	level2	mzCloud	NA	NA	NA	NA	NA	NA	NA	NA	NA	Non-significant	8.40071e+06	8.95046e+06	8.38817e+06	8.72362e+06	8.51278e+06	8.1346e+06	7.99741e+06	8.56509e+06	8.62216e+06	8.68392e+06	9.12083e+06	8.49735e+06	1.08355e+07	1.32489e+07	1.12061e+07	1.25495e+07	7.69042e+06	9.88087e+06	1.0095e+07	1.28406e+07	1.29877e+07	1.27682e+07	1.06862e+07	7.75387e+06
9.702_351.22938	1.70893	0.0021454	0.0071493	0.949228	acute:control	POS	9.702	351.229	C24 H30 O2	NP-016087	-0.00247252	-7.05981	61.1414	level2	mzCloud	NA	NA	NA	NA	NA	NA	NA	NA	NA	Non-significant	165812366	1.81994e+08	1.73498e+08	1.57578e+08	1.62666e+08	1.48416e+08	1.63607e+08	191451664	1.69468e+08	1.73541e+08	1.78979e+08	9.29373e+07	134109348	178374961	1.15278e+08	7.3696e+07	1.62393e+08	9.39925e+07	1.21067e+08	125423653	1.00813e+08	145898932	2.35369e+08	1.7054e+08
9.741_369.24024	0.643007	0.00543376	0.0153093	0.941021	acute:control	POS	9.741	369.24	C22 H34 O3	NP-014113	21.9822	63486.3	64.1577	level2	mzCloud	NA	NA	NA	NA	NA	NA	NA	NA	NA	Non-significant	4.72742e+06	4.55374e+06	3.29264e+06	4.17369e+06	3.32258e+06	3.67749e+06	4.33246e+06	4.50451e+06	3.99561e+06	3.85935e+06	3.86682e+06	3.99573e+06	4.96665e+06	4.25597e+06	3.2444e+06	2.32369e+06	3.57398e+06	3.08504e+06	5.56753e+06	3.13899e+06	5.30097e+06	873305	3.90181e+06	3.54047e+06
9.821_331.26317	1.10715	0.642091	0.727036	0.123032	acute:control	POS	9.821	331.263	C22 H36 O3	NP-021685	-18.0105	-51714.7	71.265	level2	mzCloud	NA	NA	NA	NA	NA	NA	NA	NA	NA	Non-significant	4.97735e+06	3.83834e+06	4.72793e+06	4.97522e+06	3.72776e+06	4.01434e+06	3.28104e+06	4.87892e+06	4.30879e+06	4.82327e+06	8.03473e+06	2.19465e+06	4.41963e+06	6.51647e+06	3.79888e+06	1.71141e+06	5.14264e+06	3.7806e+06	3.69361e+06	5.76523e+06	5.07458e+06	3.92902e+06	3.85243e+06	1.89564e+06
9.843_385.18258	1.62835	0.00184359	0.00634818	0.927984	acute:control	POS	9.843	385.183	C21 H22 F2 N4 O	4-{5-[(3S)-1-(3,4-Difluorobenzyl)-3-pyrrolidinyl]-1,3,4-oxadiazol-2-yl}-N,N-dimethylaniline	-0.000868	-2.26013	64.1074	level2	mzCloud	NA	NA	NA	NA	NA	NA	NA	NA	NA	Non-significant	7.02176e+06	6.2703e+06	1.12883e+07	1.12996e+07	1.1573e+07	1.15094e+07	1.20047e+07	1.2034e+07	1.2302e+07	1.1933e+07	1.09188e+07	5.45708e+06	1.31367e+07	1.68791e+07	7.78725e+06	9.15416e+06	1.25424e+07	10657289	6.90731e+06	1.50777e+07	1.12735e+07	1.5651e+07	1.51431e+07	1.18389e+07
9.93_361.20363	0.691037	0.00207282	0.00696919	0.829796	acute:control	POS	9.93	361.204	C22 H24 N4 O	N-(1-benzyl-4-piperidinyl)-4-(1H-pyrazol-1-yl)benzamide	0.00133966	3.71926	82.4354	level2	mzCloud	NA	NA	NA	NA	NA	NA	NA	NA	NA	Non-significant	1.34255e+06	1.11552e+06	1.4958e+06	1.29265e+06	1.51343e+06	1.49948e+06	1.50178e+06	1.65497e+06	1.55679e+06	1.78239e+06	1.79699e+06	1.53267e+06	1.51832e+06	2.46398e+06	2.16734e+06	2.57076e+06	1.59646e+06	1.37357e+06	2.38855e+06	2.93743e+06	2.71266e+06	1.45207e+06	1.54773e+06	1.06785e+06
9.987_332.29234	0.440095	0.00113461	0.00431931	1.25943	acute:control	POS	9.987	332.292	C20 H41 N O2	Stearoyl Ethanolamide	-18.0106	-55025.5	79.8515	level2	mzCloud	NA	NA	NA	NA	NA	NA	NA	NA	NA	Down	1.61393e+08	1.57765e+08	1.5885e+08	166451823	1.63103e+08	1.50867e+08	1.60473e+08	1.52741e+08	1.54154e+08	1.46482e+08	1.32866e+08	3.01658e+08	1.45926e+08	1.91914e+08	3.06739e+08	4.54447e+08	9.97372e+07	1.54486e+08	2.22175e+08	5.05677e+08	2.48003e+08	1.09399e+08	9.00615e+07	7.14606e+07
C01877	0.614059	0.000163575	0.000948023	1.06205	acute:control	NEG	0.649	128.035	C5 H7 N O3	4-Oxoproline	6.7e-05	0.51896	88.2737	level2	mzCloud	C01877	NA	NA	NA	NA	NA	Amino acid metabolism	Arginine and proline metabolism	map00330 Arginine and proline metabolism; map01100 Metabolic pathways	Down	2.47789e+06	2.21087e+06	2.33211e+06	2.29307e+06	2.23353e+06	2.57447e+06	2.20474e+06	2.27164e+06	2.22917e+06	2.21178e+06	3.07455e+06	3.54383e+06	2.54728e+06	2.66987e+06	2.1492e+06	2.96269e+06	2.49968e+06	2.56422e+06	2.32074e+06	2.20227e+06	2.64574e+06	1.37495e+06	1.82874e+06	3.24037e+06
C02240	0.422982	1.89e-06	3.23e-05	1.42962	acute:control	POS	3.044	101.06	C5 H8 O2	5-valerolactone	0.000137	1.36619	87.2842	level2	BMDB	C02240	NA	NA	NA	NA	NA	NA	NA	NA	Down	1.84818e+07	1.87299e+07	1.87915e+07	1.79878e+07	1.84904e+07	1.8761e+07	1.86547e+07	1.8835e+07	1.89693e+07	1.91758e+07	2.24762e+07	3.4871e+07	3.35366e+07	2.83084e+07	3.19976e+07	1.53963e+07	1.85158e+07	1.79013e+07	3.91435e+07	2.03233e+07	2.67795e+07	8.74484e+06	7.56642e+06	2.10132e+07
C02283	1.07787	0.875425	0.909238	0.0814673	acute:control	POS	9.957	471.345	C30 H46 O4	18-?Glycyrrhetinic acid	-0.00201972	-4.29416	72.5035	level2	mzCloud	C02283	NA	Terpenoids	Oleananes	Triterpenoids (C30)	Terpenoids	NA	NA	NA	Non-significant	2.72695e+06	2.67937e+06	2.60731e+06	2.85306e+06	2.17714e+06	2.72763e+06	2.30167e+06	2.38951e+06	2.3615e+06	2.18594e+06	3.36011e+06	2.02364e+06	2.90367e+06	2.68955e+06	2.60374e+06	1.30762e+06	562645	2.30226e+06	1.91873e+06	4.83567e+06	2.68996e+06	1.56819e+06	2.15146e+06	643700
C02486	0.922497	0.26858	0.385218	0.255576	acute:control	NEG	1.246	130.087	C6 H13 N O2	DL-?Leucine	3.27e-05	0.249237	96.1003	level2	mzCloud	C02486	NA	NA	NA	NA	NA	NA	NA	NA	Non-significant	147714021	1.46118e+08	1.44209e+08	1.47101e+08	1.32834e+08	1.36131e+08	1.44621e+08	1.48323e+08	1.49451e+08	1.30617e+08	1.56428e+08	1.74598e+08	2.00404e+08	1.62302e+08	1.56805e+08	1.34462e+08	1.65725e+08	1.25638e+08	1.97505e+08	1.5212e+08	1.47183e+08	157580412	1.70528e+08	1.80074e+08
C04871	1.53574	0.000127887	0.000778703	0.943041	acute:control	POS	8.243	362.04	C15 H11 Cl F3 N O4	Haloxyfop	6.8e-05	0.188301	85.929	level2	mzCloud	C04871	NA	NA	NA	NA	NA	NA	NA	NA	Non-significant	5.45338e+06	5.39677e+06	5.4051e+06	5.6086e+06	5.35528e+06	5.14791e+06	5.39128e+06	5.1854e+06	5.27274e+06	5.04669e+06	4.44919e+06	4.69028e+06	4.80166e+06	5.19353e+06	4.48468e+06	4.72088e+06	5.24575e+06	7.40241e+06	5.31143e+06	4.95051e+06	4.62777e+06	6.38002e+06	8.03005e+06	6.35203e+06
C06087	0.715676	0.00533101	0.0150851	0.767761	acute:control	NEG	9.919	301.217	C20 H30 O2	Abietic acid	-0.000262	-0.868408	89.8744	level2	Public	C06087	NA	Terpenoids	Abietanes	Diterpenoids (C20)	Terpenoids	Metabolism of terpenoids and polyketides	Diterpenoid biosynthesis	map00904 Diterpenoid biosynthesis; map01100 Metabolic pathways; map01110 Biosynthesis of secondary metabolites	Non-significant	1.0495e+06	954856	1.0293e+06	912108	924209	1.04071e+06	971709	1.12966e+06	1.0146e+06	1.06147e+06	1.26829e+06	933933	688893	1.37363e+06	1.53765e+06	1.01747e+06	1.04271e+06	934914	1.82563e+06	1.14325e+06	1.25918e+06	810324	909495	653970
C08315	0.323376	8.48e-07	1.79e-05	1.75271	acute:control	NEG	9.819	277.217	C18 H30 O2	a-Eleostearic acid	-0.000293	-1.0521	90.2042	level2	mzCloud	C08315	NA	FA Fatty acyls	FA0103 Unsaturated fatty acids	FA01 Fatty Acids and Conjugates	Fatty acyls[FA]	NA	NA	NA	Down	3.0161e+07	31042522	2.94564e+07	3.11392e+07	2.96382e+07	2.96168e+07	3.03479e+07	3.09343e+07	2.86988e+07	2.97314e+07	4.66009e+07	3.71028e+07	4.58103e+07	4.97186e+07	5.2159e+07	4.2437e+07	2.66592e+07	2.21708e+07	5.30036e+07	5.6089e+07	4.34301e+07	9.39629e+06	1.54169e+07	6.69889e+06
C08898	1.35276	0.0497885	0.0988966	0.659986	acute:control	POS	8.95	397.31	C27 H42 O3	Diosgenin	-18.0105	-43470.6	76.5789	level2	mzCloud	C08898	NA	Steroids	Spirostan derivatives [Fig]	27-Carbon atoms	Sterol lipids[ST]	Chemical structure transformation maps	Biosynthesis of plant secondary metabolites	map01060 Biosynthesis of plant secondary metabolites	Non-significant	2.07418e+06	2.25438e+06	2.01784e+06	1.79351e+06	1.98e+06	1.8204e+06	2.05439e+06	2.13014e+06	2.16198e+06	1.89021e+06	2.54665e+06	2.9888e+06	2.08859e+06	2.00887e+06	1.53821e+06	2.00211e+06	2.00581e+06	2.31008e+06	1.9931e+06	1.99705e+06	867793	1.88647e+06	2.40365e+06	2.12749e+06
C10784	0.862869	0.857472	0.897202	0.0325704	acute:control	NEG	8.448	357.207	C22 H30 O4	Cannabidiolic acid	2.46e-05	0.0686633	74.5165	level2	mzCloud	C10784	NA	PK Polyketides	PK1312 Other aromatic polyketides	PK13 Aromatic polyketides	Polyketides[PK]	Biosynthesis of other secondary metabolites	Biosynthesis of various secondary metabolites - part 1	map00999 Biosynthesis of various secondary metabolites - part 1	Non-significant	529041	486424	490681	488003	485561	546945	459972	499329	464394	500751	832260	693173	648021	275105	1.6407e+06	251296	284627	755443	480582	287798	145934	363330	362614	1.23417e+06
C11380	1.92203	0.000468331	0.00211727	1.0833	acute:control	POS	4.713	167.07	C9 H10 O3	Apocynin	0.000159	0.955273	68.1525	level2	mzCloud	C11380	NA	PK Polyketides	PK1202 Flavans, Flavanols and Leucoanthocyanidins	PK12 Flavonoids	Polyketides[PK]	NA	NA	NA	Up	4.87976e+06	4.61318e+06	4.92882e+06	4.90273e+06	4.90571e+06	4.80754e+06	4.76075e+06	4.98639e+06	4.90902e+06	5.5277e+06	4.31549e+06	2.43981e+06	2.80525e+06	4.58665e+06	4.50318e+06	5.09352e+06	3.37186e+06	4.51758e+06	3.26186e+06	4.8387e+06	4.84563e+06	7.43564e+06	9.6917e+06	3.11788e+06
C12212	0.194721	0.0278916	0.0610885	1.09792	acute:control	POS	0.75	145.05	C6 H13 N O5	Kanosamine	-18.0106	-100573	69.4168	level2	mzCloud	C12212	NA	NA	NA	NA	NA	Biosynthesis of other secondary metabolites	Biosynthesis of various secondary metabolites - part 2	map00998 Biosynthesis of various secondary metabolites - part 2; map01051 Biosynthesis of ansamycins; map01100 Metabolic pathways; map01130 Biosynthesis of antibiotics	Non-significant	3.29191e+07	3.99849e+07	3.43452e+07	3.44811e+07	3.82793e+07	3.54557e+07	3.43492e+07	3.38702e+07	3.66244e+07	4.05113e+07	4.65009e+08	2.29958e+07	3.63129e+07	6.29749e+07	4.28144e+07	4.75737e+07	8.32403e+08	5.17458e+07	3.47954e+07	5.35703e+07	5.76848e+07	3.34701e+07	2.58526e+07	2.28389e+07
C12849	1.04967	0.736324	0.803324	0.105793	acute:control	NEG	2.936	172.991	C6 H6 O4 S	4-Phenolsulfonic acid	-8.7e-06	-0.0499718	94.5453	level2	mzCloud	C12849	NA	NA	NA	NA	NA	NA	NA	NA	Non-significant	6.74806e+07	6.46889e+07	6.48942e+07	6.94385e+07	7.11845e+07	6.86736e+07	6.62645e+07	6.5815e+07	6.4515e+07	6.73375e+07	5.60976e+07	6.61146e+07	7.60394e+07	4.63662e+07	1.09443e+08	5.97898e+07	8.31714e+07	3.58053e+07	6.96281e+07	8.29822e+07	4.74774e+07	6.23606e+07	5.40044e+07	6.74292e+07
C14577	2.94659	0.0286125	0.0624614	1.24663	acute:control	POS	7.711	391.284	C24 H38 O4	Diisooctyl phthalate	-0.000468	-1.19856	80.5428	level2	mzCloud	C14577	NA	NA	NA	NA	NA	NA	NA	NA	Non-significant	2.12032e+06	2.18383e+06	2.02794e+06	2.11303e+06	2.11912e+06	2.16127e+06	2.13936e+06	1.95585e+06	1.9647e+06	2.12776e+06	977695	61504.6	783275	1.35863e+06	45788.1	1.38133e+06	1.95525e+06	1.32534e+06	1.64354e+06	1.82298e+06	683991	1.8512e+06	888353	1.39252e+07
C14663	1.84008	0.287113	0.405357	0.619372	acute:control	POS	8.37	387.289	C25 H38 O3	Testosterone isocaproate	-0.000186	-0.481648	63.9653	level2	mzCloud	C14663	NA	NA	NA	NA	NA	NA	NA	NA	Non-significant	2.31528e+06	2.33065e+06	2.34772e+06	2.2255e+06	2.24879e+06	2.30206e+06	2.16773e+06	2.41032e+06	2.64711e+06	2.20356e+06	2.42586e+06	874515	1.19001e+06	1.03926e+06	1.98662e+06	3.89067e+06	3.26682e+06	1.4459e+06	1.76981e+06	292590	312719	2.24684e+06	1.02538e+06	6.09487e+06
C16185	1.4326	0.541948	0.641859	0.423482	acute:control	POS	8.838	357.279	C24 H36 O2	Docosahexaenoic acid ethyl ester	-6.57e-05	-0.184508	76.5579	level2	mzCloud	C16185	NA	FA Fatty acyls	Null	FA04 Docosanoids	Fatty acyls[FA]	NA	NA	NA	Non-significant	1.8905e+08	1.75364e+08	1.76446e+08	1.76558e+08	1.77646e+08	1.7291e+08	1.78105e+08	1.54276e+08	1.67379e+08	1.75364e+08	2.99821e+08	5.71635e+07	23112926	6.69164e+07	3.15523e+08	3.61898e+08	1.55051e+08	1.97922e+08	2.53574e+08	4.36001e+07	1.32417e+07	1.75178e+08	5.45334e+07	3.5067e+08
C16716	1.60428	0.0726163	0.13464	0.708741	acute:control	POS	5.164	162.055	C9 H7 N O2	2,4-Quinolinediol	0.000105	0.653259	86.7101	level2	mzCloud	C16716	NA	NA	NA	NA	NA	Chemical structure transformation maps	Biosynthesis of alkaloids derived from shikimate pathway	map01063 Biosynthesis of alkaloids derived from shikimate pathway	Non-significant	5.07e+06	4.8771e+06	4.93344e+06	4.91217e+06	4.96757e+06	4.69989e+06	4.88594e+06	5.01173e+06	4.99672e+06	5.12905e+06	3.73521e+06	2.66888e+06	2.88173e+06	4.07359e+06	3.87614e+06	2.99748e+06	8.59287e+06	2.48292e+06	2.18954e+06	1.04383e+07	4.00788e+06	6.9827e+06	3.40629e+06	5.10549e+06
C18527	1.18482	0.407172	0.518808	0.363811	acute:control	POS	7.528	328.079	C15 H12 F3 N O4	Fluazifop	-0.000184	-0.563647	91.3549	level2	mzCloud	C18527	NA	NA	NA	NA	NA	NA	NA	NA	Non-significant	6.49704e+06	6.3997e+06	6.75002e+06	6.23972e+06	6.42515e+06	6.06022e+06	6.05461e+06	5.85976e+06	5.97619e+06	5.9726e+06	1.11926e+06	8.791e+06	9.88349e+06	2.73675e+06	8.20536e+06	4.78888e+06	1.21041e+07	6.52358e+06	1.31393e+07	3.04573e+06	3.36431e+06	1.04235e+07	8.30719e+06	3.89169e+06
C18753	0.581528	0.00020919	0.00114354	1.04617	acute:control	POS	3.15	279.134	C14 H18 N2 O4	Oxadixyl	0.000386	1.38828	65.2918	level2	mzCloud	C18753	NA	NA	NA	NA	NA	NA	NA	NA	Down	1.30562e+07	1.3163e+07	1.31196e+07	1.28125e+07	1.29453e+07	1.28013e+07	1.30065e+07	1.32406e+07	1.32492e+07	1.37459e+07	1.82839e+07	1.92867e+07	2.31258e+07	1.30748e+07	1.55036e+07	2.26945e+07	2.40588e+07	1.27235e+07	1.61877e+07	2.23434e+07	1.13771e+07	1.24419e+07	1.12746e+07	1.50554e+07
C19434	1.26153	0.468427	0.574271	0.240997	acute:control	POS	4.893	146.06	C9 H7 N O	8-Hydroxyquinoline	9.71e-05	0.669287	88.8015	level2	mzCloud	C19434	NA	NA	NA	NA	NA	NA	NA	NA	Non-significant	2.5086e+07	2.45781e+07	2.5003e+07	2.53803e+07	2.47904e+07	2.49937e+07	2.54047e+07	2.55621e+07	2.55387e+07	2.55633e+07	3.39672e+07	1.21078e+07	27283061	2.30246e+07	3.76309e+07	2.64495e+07	4.05848e+07	2.08727e+07	1.52491e+07	3.56609e+07	2.88003e+07	3.81909e+07	2.71841e+07	1.82856e+07
C19463	1.59861	1.97e-07	6.15e-06	1.09639	acute:control	POS	3.322	159.092	C10 H10 N2	1,5-Naphthalenediamine	0.000152	0.964438	90.554	level2	mzCloud	C19463	NA	NA	NA	NA	NA	NA	NA	NA	Up	7.17791e+07	7.1902e+07	7.23125e+07	7.24729e+07	7.54686e+07	7.09092e+07	7.36638e+07	7.4663e+07	7.63894e+07	7.45289e+07	6.98725e+07	6.91768e+07	6.27866e+07	8.43019e+07	4.76133e+07	6.08904e+07	5.89213e+07	6.63182e+07	5.41146e+07	7.32688e+07	5.89615e+07	1.21936e+08	1.03893e+08	9.02499e+07
C20214	2.34683	0.000198726	0.00109925	1.2872	acute:control	POS	9.703	351.217	C20 H30 O5	Andrographolide	0.000787	2.2475	70.2618	level2	mzCloud	C20214	NA	Terpenoids	Labdanes	Diterpenoids (C20)	Terpenoids	NA	NA	NA	Up	3.4917e+06	3.04414e+06	1.46525e+06	2.90991e+06	3.35511e+06	3.05405e+06	3.37517e+06	2.20229e+06	3.03258e+06	3.1734e+06	1.98616e+06	1.01894e+06	1.62628e+06	1.17717e+06	1.09327e+06	1.15164e+06	2.33458e+06	891643	2.13656e+06	1.22436e+06	821919	2.58351e+06	1.90765e+06	3.18007e+06
D01947	0.539019	0.00309371	0.00963394	1.09837	acute:control	POS	10.013	359.316	C21 H42 O4	1-Stearoylglycerol	7.58e-06	0.0211457	78.5756	level2	mzCloud	D01947	NA	NA	NA	NA	NA	NA	NA	NA	Down	6.65587e+06	7.2322e+06	7.08596e+06	7.20301e+06	7.04547e+06	7.57718e+06	7.02012e+06	6.76382e+06	6.14322e+06	6.84536e+06	8.24127e+06	6.0285e+06	8.0545e+06	7.1435e+06	5.91617e+06	5.91302e+06	6.61953e+06	5.61327e+06	13825059	8.28829e+06	1.16674e+07	4.40717e+06	4.5968e+06	5.33256e+06
D03836	0.90517	0.401658	0.513328	0.227423	acute:control	POS	4.017	180.066	C9 H9 N O3	4-Acetamidobenzoic acid	0.000148	0.825321	87.33	level2	mzCloud	D03836	NA	NA	NA	NA	NA	NA	NA	NA	Non-significant	1.51886e+06	1.78329e+06	1.57099e+06	1.70826e+06	1.3924e+06	1.70417e+06	1.70055e+06	1.79509e+06	1.72132e+06	1.76783e+06	1.3919e+06	1.70402e+06	1.56812e+06	1.27146e+06	2.16203e+06	1.40508e+06	3.54938e+06	1.66718e+06	2.08686e+06	2.26378e+06	1.62427e+06	1.79345e+06	955719	2.30788e+06
D06007	1.15333	0.0790041	0.144185	0.3903	acute:control	POS	6.032	222.185	C14 H23 N O	Tapentadol	3.8e-05	0.17203	75.5514	level2	mzCloud	D06007	NA	NA	NA	NA	NA	NA	NA	NA	Non-significant	145558	137055	152732	135110	166105	255999	249634	263196	163958	157367	1.60221e+06	1.34915e+06	2.72791e+06	1.71455e+06	1.99658e+06	2.59938e+06	2.30054e+06	1.71507e+06	2.53354e+06	2.11756e+06	2.342e+06	2.29998e+06	2.52195e+06	2.94178e+06
D09353	1.02125	0.763964	0.825159	0.0629373	acute:control	POS	3.006	460.194	C20 H25 N7 O6	5-Methyltetrahydrofolic acid	0.000551	1.19996	89.4854	level2	mzCloud	D09353	NA	NA	NA	NA	NA	NA	NA	NA	Non-significant	862704	854265	817956	857345	869763	836181	819035	760242	698650	772344	854340	733574	991317	651514	864003	1.10277e+06	1.03323e+06	890350	902860	671414	1.06863e+06	1.04407e+06	831456	737049
HMDB0000016	0.955329	0.981684	0.986349	0.0162445	acute:control	POS	7.406	331.227	C21 H30 O3	Desoxycortone	-0.000127	-0.384516	91.0749	level2	mzCloud	C03205	HMDB0000016	Lipids and lipid-like molecules	Hydroxysteroids	Steroids and steroid derivatives	Steroids and derivatives	Lipid metabolism	Steroid hormone biosynthesis	map00140 Steroid hormone biosynthesis; map01100 Metabolic pathways; map04925 Aldosterone synthesis and secretion	Non-significant	2.76011e+06	2.47013e+06	2.51461e+06	1.99587e+06	2.39917e+06	1.97325e+06	2.54242e+06	2.40196e+06	2.63021e+06	2.45965e+06	2.51631e+06	2.4162e+06	2.3607e+06	3.2151e+06	578871	7.53284e+06	2.1223e+06	3.2705e+06	1.34811e+06	2.79127e+06	943554	5.94971e+06	1.49933e+06	2.89157e+06
HMDB0000036	3.35913	0.21835	0.325253	0.603483	acute:control	POS	9.243	538.282	C26 H45 N O7 S	Taurocholic acid	21.9827	42660.7	67.0082	level2	BMDB2	C05122	HMDB0000036	Lipids and lipid-like molecules	Bile acids, alcohols and derivatives	Steroids and steroid derivatives	Bile acids, alcohols and derivatives	Lipid metabolism	Primary bile acid biosynthesis	map00120 Primary bile acid biosynthesis; map00121 Secondary bile acid biosynthesis; map00430 Taurine and hypotaurine metabolism; map01100 Metabolic pathways; map04976 Bile secretion; map04979 Cholesterol metabolism	Non-significant	1.11845e+06	1.93661e+06	1.08775e+06	1.79559e+06	1.97405e+06	1.59389e+06	1.04558e+06	1.01188e+06	1.6689e+06	1.02836e+06	1.18896e+06	1.65271e+06	960661	1.0346e+06	1.10862e+06	1.05124e+06	1.30032e+06	1.32045e+06	1.37826e+06	959196	1.41686e+06	661802	1.84569e+06	3.68436e+06
HMDB0000054	0.712107	0.0732353	0.135733	0.518662	acute:control	NEG	9.263	583.257	C33 H36 N4 O6	Bilirubin	0.000392	0.670661	88.5507	level2	BMDB	C00486	HMDB0000054	Organoheterocyclic compounds	Bilirubins	Tetrapyrroles and derivatives	Organoheterocyclic compounds	Metabolism of cofactors and vitamins	Porphyrin and chlorophyll metabolism	map00860 Porphyrin and chlorophyll metabolism; map01100 Metabolic pathways; map01110 Biosynthesis of secondary metabolites; map04976 Bile secretion	Non-significant	1.73056e+06	1.58869e+06	1.52222e+06	1.64467e+06	1.69512e+06	1.63759e+06	1.65601e+06	1.60119e+06	1.70262e+06	1.46987e+06	2.63386e+06	2.24794e+06	2.56827e+06	1.54243e+06	1.77095e+06	1.37128e+06	1.72239e+06	5.06913e+06	1.54258e+06	1.3116e+06	1.28843e+06	1.16946e+06	1.22469e+06	2.0116e+06
HMDB0000072	0.781136	0.00157875	0.00557234	0.68653	acute:control	NEG	0.64	173.009	C6 H6 O6	cis-Aconitic acid	4.39e-05	0.252125	92.3054	level2	Decode	C00417	HMDB0000072	Organic acids and derivatives	Tricarboxylic acids and derivatives	Carboxylic acids and derivatives	Organic acids	Carbohydrate metabolism	Citrate cycle (TCA cycle)	map00020 Citrate cycle (TCA cycle); map00630 Glyoxylate and dicarboxylate metabolism; map00660 C5-Branched dibasic acid metabolism; map00720 Carbon fixation pathways in prokaryotes; map01060 Biosynthesis of plant secondary metabolites; map01061 Biosynthesis of phenylpropanoids; map01062 Biosynthesis of terpenoids and steroids; map01063 Biosynthesis of alkaloids derived from shikimate pathway; map…	Non-significant	1.22459e+07	1.22501e+07	1.2258e+07	1.41662e+07	1.37224e+07	1.33612e+07	1.27554e+07	1.32441e+07	1.4192e+07	1.43553e+07	1.3464e+07	1.05874e+07	1.68187e+07	1.41221e+07	1.42977e+07	1.80758e+07	1.42829e+07	15913718	1.39955e+07	1.44517e+07	1.4078e+07	7.76972e+06	1.00056e+07	8.81593e+06
HMDB0000138	2.89246	0.00633228	0.0172899	1.42173	acute:control	NEG	7.948	464.301	C26 H43 N O6	Glycocholic acid	-0.000315	-0.678011	83.7132	level2	Public	C01921	HMDB0000138	Lipids and lipid-like molecules	Bile acids, alcohols and derivatives	Steroids and steroid derivatives	Bile acids, alcohols and derivatives	Lipid metabolism	Primary bile acid biosynthesis	map00120 Primary bile acid biosynthesis; map00121 Secondary bile acid biosynthesis; map01100 Metabolic pathways; map04976 Bile secretion; map04979 Cholesterol metabolism	Up	8.72749e+06	8.97248e+06	9.19948e+06	9.4011e+06	9.47283e+06	9.04174e+06	8.77e+06	9.55885e+06	9.18604e+06	9.59404e+06	4.02431e+06	4.74154e+06	1.58501e+06	1.42352e+07	6.84888e+06	3.87338e+06	8.80632e+06	432428	1.12265e+07	968628	1.67774e+06	7.36989e+06	1.15746e+07	2.75806e+07
HMDB0000206	0.810538	0.0571813	0.110615	0.452789	acute:control	POS	0.974	189.124	C8 H16 N2 O3	N6-Acetyl-L-lysine	0.000174	0.925425	66.4739	level2	mzCloud	C02727	HMDB0000206	Organic acids and derivatives	Amino acids, peptides, and analogues	Carboxylic acids and derivatives	Amino acids, peptides, and analogues	Amino acid metabolism	Lysine degradation	map00310 Lysine degradation; map01100 Metabolic pathways	Non-significant	4.49904e+06	4.55635e+06	4.76354e+06	4.52353e+06	4.42225e+06	4.52076e+06	4.39025e+06	3.91883e+06	4.36544e+06	4.48906e+06	5.04552e+06	8.79107e+06	6.20149e+06	3.37364e+06	4.41957e+06	5.79525e+06	5.5518e+06	5.84393e+06	6.22815e+06	4.79443e+06	4.38144e+06	3.85479e+06	4.08006e+06	5.83148e+06
HMDB0000214	1.47674	0.0740031	0.136775	0.697029	acute:control	POS	0.583	133.097	C5 H12 N2 O2	Ornithine	7.5e-05	0.567735	97.9199	level2	Public	C00077	HMDB0000214	Organic acids and derivatives	Amino acids, peptides, and analogues	Carboxylic acids and derivatives	Amino acids, peptides, and analogues	Amino acid metabolism	Arginine biosynthesis	map00220 Arginine biosynthesis; map00330 Arginine and proline metabolism; map00472 D-Arginine and D-ornithine metabolism; map00480 Glutathione metabolism; map00997 Biosynthesis of various secondary metabolites - part 3; map01060 Biosynthesis of plant secondary metabolites; map01064 Biosynthesis of alkaloids derived from ornithine, lysine and nicotinic acid; map01100 Metabolic pathways; map01110 B…	Non-significant	1.24349e+07	1.29884e+07	1.26533e+07	1.29071e+07	1.27652e+07	1.34431e+07	1.3277e+07	1.36083e+07	1.32404e+07	1.33754e+07	7.3804e+06	3.13956e+07	7.90717e+06	8.24799e+06	7.4879e+06	8.31035e+06	1.03432e+07	6.83993e+06	1.17585e+07	8.85394e+06	7.93267e+06	1.06022e+07	2.126e+07	3.36083e+07
HMDB0000228	1.11984	0.322267	0.441216	0.26894	acute:control	NEG	2.935	93.0346	C6 H6 O	Phenol	-2.7e-05	-0.287029	89.1658	level2	BMDB	C00146	HMDB0000228	Benzenoids	1-hydroxy-4-unsubstituted benzenoids	Phenols	Phenols and derivatives	Amino acid metabolism	Tyrosine metabolism	map00350 Tyrosine metabolism; map00361 Chlorocyclohexane and chlorobenzene degradation; map00362 Benzoate degradation; map00627 Aminobenzoate degradation; map01100 Metabolic pathways; map01120 Microbial metabolism in diverse environments; map01220 Degradation of aromatic compounds; map04974 Protein digestion and absorption	Non-significant	1.66595e+06	1.59949e+06	1.56777e+06	1.54327e+06	1.58965e+06	1.51288e+06	1.5851e+06	1.52806e+06	1.46669e+06	1.44351e+06	1.36641e+06	1.38448e+06	1.6197e+06	1.1427e+06	2.36097e+06	1.49779e+06	1.71754e+06	1.00774e+06	1.44182e+06	1.92667e+06	1.13611e+06	1.49542e+06	1.39236e+06	1.56454e+06
HMDB0000252	1.32257	0.0165595	0.0393235	0.632131	acute:control	POS	8.354	300.29	C18 H37 N O2	D-Sphingosine	-0.000109	-0.364448	90.6441	level2	mzCloud	C00319	HMDB0000252	Organic nitrogen compounds	Amines	Organonitrogen compounds	Amines	Lipid metabolism	Sphingolipid metabolism	map00600 Sphingolipid metabolism; map01100 Metabolic pathways; map04071 Sphingolipid signaling pathway; map04210 Apoptosis; map04217 Necroptosis	Non-significant	6.90288e+06	6.6855e+06	6.83631e+06	6.5914e+06	6.41282e+06	6.43756e+06	6.27222e+06	6.72048e+06	6.94996e+06	5.9213e+06	5.08609e+06	7.46998e+06	6.18118e+06	6.10892e+06	4.10692e+06	6.24127e+06	6.15181e+06	6.75989e+06	5.24419e+06	4.91884e+06	6.83332e+06	6.45865e+06	6.07173e+06	7.86825e+06
HMDB0000254	1.12492	0.976993	0.983548	0.0481637	acute:control	NEG	0.651	117.019	C4 H6 O4	Succinic acid	3.08e-05	0.26103	95.6069	level2	Decode	C00042	HMDB0000254	Organic acids and derivatives	Dicarboxylic acids and derivatives	Carboxylic acids and derivatives	Organic acids	Carbohydrate metabolism	Citrate cycle (TCA cycle)	map00020 Citrate cycle (TCA cycle); map00190 Oxidative phosphorylation; map00250 Alanine, aspartate and glutamate metabolism; map00310 Lysine degradation; map00350 Tyrosine metabolism; map00360 Phenylalanine metabolism; map00361 Chlorocyclohexane and chlorobenzene degradation; map00620 Pyruvate metabolism; map00630 Glyoxylate and dicarboxylate metabolism; map00640 Propanoate metabolism; map00650 …	Non-significant	2.88145e+07	2.83708e+07	2.91954e+07	2.90514e+07	2.9023e+07	3.18663e+07	2.84586e+07	2.87575e+07	2.67936e+07	2.63414e+07	1.70115e+07	5.95373e+07	2.00875e+07	1.33709e+07	1.36423e+07	1.82387e+07	4.04835e+07	3.52825e+07	2.98668e+07	6.24531e+06	1.18568e+07	1.20374e+07	5.79205e+07	6.28359e+07
HMDB0000277	1.46408	3.53e-05	0.000291836	0.919789	acute:control	POS	9.158	380.256	C18 H38 N O5 P	D-Erythro-sphingosine 1-phosphate	5.02e-05	0.132386	91.534	level2	mzCloud	C06124	HMDB0000277	Lipids and lipid-like molecules	Phosphosphingolipids	Sphingolipids	Sphingolipids[SP]	Lipid metabolism	Sphingolipid metabolism	map00600 Sphingolipid metabolism; map01100 Metabolic pathways; map04020 Calcium signaling pathway; map04071 Sphingolipid signaling pathway; map04072 Phospholipase D signaling pathway; map04080 Neuroactive ligand-receptor interaction; map04371 Apelin signaling pathway; map04666 Fc gamma R-mediated phagocytosis; map05152 Tuberculosis	Non-significant	1.67475e+08	1.68185e+08	1.68186e+08	1.73877e+08	1.66513e+08	1.71215e+08	1.77068e+08	1.66138e+08	164091646	163481479	2.69319e+08	1.61405e+08	2.23937e+08	2.25385e+08	1.91845e+08	2.48888e+08	1.95283e+08	2.61999e+08	1.8517e+08	2.06142e+08	2.08147e+08	2.83634e+08	3.02124e+08	2.44749e+08
HMDB0000349	0.915613	0.906822	0.934131	0.0175453	acute:control	POS	1.434	101.023	C4 H6 O4	Erythrono-1,4-lactone	0.000136	1.15139	69.8458	level2	mzCloud	NA	HMDB0000349	Organoheterocyclic compounds	Gamma butyrolactones	Lactones	Organoheterocyclic compounds	NA	NA	NA	Non-significant	1.05098e+08	8.27132e+07	7.97064e+07	6.67288e+07	8.02083e+07	8.16476e+07	1.07664e+08	113424489	110442551	1.10939e+08	6.02019e+07	3.21234e+08	8.2008e+07	2.96758e+07	4.55171e+07	5.02576e+07	2.04513e+08	9.90739e+07	7.88794e+07	1.46215e+07	2.66891e+07	2.89086e+07	1.52397e+08	2.27694e+08
HMDB0000354	0.633985	0.000719916	0.00297693	0.902913	acute:control	NEG	0.763	117.056	C5 H10 O3	2-Methyl-3-hydroxybutyric acid	6.56e-06	0.0556003	77.1692	level2	mzCloud	NA	HMDB0000354	Lipids and lipid-like molecules	Fatty acids and conjugates	Fatty Acyls	Fatty acyls[FA]	NA	NA	NA	Non-significant	3.08836e+06	2.75018e+06	2.72459e+06	2.58431e+06	2.8263e+06	2.59745e+06	2.50463e+06	2.43756e+06	2.73875e+06	2.63587e+06	2.0439e+06	5.11758e+06	4.34585e+06	3.90606e+06	3.60942e+06	1.97893e+06	2.49847e+06	3.42697e+06	3.44272e+06	3.41676e+06	2.89192e+06	1.75209e+06	1.91089e+06	2.2392e+06
HMDB0000355	1.25354	0.126509	0.21109	0.49894	acute:control	POS	1.447	185.042	C6 H10 O5	3-Hydroxy-3-methylglutaric acid	21.9821	135648	62.375	level2	BMDB	C03761	HMDB0000355	Lipids and lipid-like molecules	Fatty acids and conjugates	Fatty Acyls	Fatty acyls[FA]	NA	NA	NA	Non-significant	3.72288e+06	5.29023e+06	4.45714e+06	4.20627e+06	5.07813e+06	4.63308e+06	5.29093e+06	5.05761e+06	4.63216e+06	4.51649e+06	4.47267e+06	1.09222e+07	4.39118e+06	5.77844e+06	3.90433e+06	3.0036e+06	4.96754e+06	2.81953e+06	4.51148e+06	2.61236e+06	5.41937e+06	5.83088e+06	4.01228e+06	4.16022e+06
HMDB0000357	0.334197	1.84e-05	0.000184665	1.61765	acute:control	NEG	0.728	103.04	C4 H8 O3	3-Hydroxybutyric acid	2.55e-06	0.0245502	91.9274	level2	mzCloud	NA	HMDB0000357	NA	NA	NA	NA	NA	NA	NA	Down	1.13029e+08	1.09149e+08	113805384	1.09605e+08	1.11773e+08	111420466	1.05061e+08	1.04322e+08	1.04488e+08	102079225	1.40836e+08	1.35888e+08	2.19629e+08	1.86834e+08	2.52618e+08	1.23387e+08	6.05795e+07	6.40706e+07	2.02812e+08	1.28835e+08	2.60568e+08	4.28133e+07	4.21215e+07	5.97589e+07
HMDB0000459	0.400718	0.000239806	0.00127933	1.32587	acute:control	NEG	2.534	156.067	C7 H11 N O3	3-Methylcrotonylglycine	0.000186	1.1872	92.4958	level2	mzCloud	C20828	HMDB0000459	Organic acids and derivatives	Amino acids, peptides, and analogues	Carboxylic acids and derivatives	Amino acids, peptides, and analogues	NA	NA	NA	Down	1.57209e+06	1.50222e+06	1.43066e+06	1.40823e+06	1.45113e+06	1.48022e+06	1.44764e+06	1.5073e+06	1.45409e+06	1.46478e+06	2.12966e+06	5.69631e+06	2.47621e+06	1.96803e+06	1.77399e+06	1.08965e+06	2.13948e+06	1.04786e+06	2.21799e+06	1.23273e+06	1.36495e+06	378287	712160	1.75416e+06
HMDB0000472	1.47181	0.0104209	0.0263713	0.831247	acute:control	POS	1.71	221.092	C11 H12 N2 O3	L-5-Hydroxytryptophan	4.12e-05	0.187077	74.2113	level2	mzCloud	C00643	HMDB0000472	Organoheterocyclic compounds	Tryptamines and derivatives	Indoles and derivatives	Amines and derivatives	Amino acid metabolism	Tryptophan metabolism	map00380 Tryptophan metabolism; map01063 Biosynthesis of alkaloids derived from shikimate pathway; map01100 Metabolic pathways; map04361 Axon regeneration; map04726 Serotonergic synapse	Non-significant	1.06568e+07	5.37419e+06	1.23915e+07	6.24657e+06	1.0578e+07	1.08673e+07	1.11775e+07	1.00321e+07	5.76013e+06	8.91897e+06	3.98731e+06	5.6899e+06	1.2957e+07	8.25444e+06	4.82549e+06	1.13959e+07	8.545e+06	1.07886e+07	1.11564e+07	1.2013e+07	4.88619e+06	1.26948e+07	1.51229e+07	1.14678e+07
HMDB0000500	0.598023	0.0922105	0.163914	0.680695	acute:control	POS	2.919	121.029	C7 H6 O3	4-hydroxybenzoate	-18.0104	-130480	62.2895	level2	BMDB	C00156	HMDB0000500	Benzenoids	Benzoic acids and derivatives	Benzene and substituted derivatives	Benzene and derivatives	Metabolism of cofactors and vitamins	Ubiquinone and other terpenoid-quinone biosynthesis	map00130 Ubiquinone and other terpenoid-quinone biosynthesis; map00362 Benzoate degradation; map00363 Bisphenol degradation; map00623 Toluene degradation; map00627 Aminobenzoate degradation; map00790 Folate biosynthesis; map01061 Biosynthesis of phenylpropanoids; map01100 Metabolic pathways; map01110 Biosynthesis of secondary metabolites; map01120 Microbial metabolism in diverse environments; map…	Non-significant	1.24661e+06	1.16404e+06	1.20673e+06	1.15749e+06	1.23146e+06	1.16235e+06	1.18046e+06	1.22885e+06	1.20415e+06	1.19836e+06	848656	4.08546e+06	839018	1.5343e+06	372079	1.23907e+06	3.28116e+06	786607	1.573e+06	792866	540334	381020	311106	2.7991e+06
HMDB0000506	2.09318	0.631736	0.718016	0.503333	acute:control	POS	7.791	817.582	C24 H40 O5	<U+FFFD><U+FFFD>-Muricholic acid	408.287	999999	97.3938	level2	BMDB2	C17647	HMDB0000506	Lipids and lipid-like molecules	Bile acids, alcohols and derivatives	Steroids and steroid derivatives	Bile acids, alcohols and derivatives	Lipid metabolism	Secondary bile acid biosynthesis	map00121 Secondary bile acid biosynthesis	Non-significant	6.53573e+06	7.7039e+06	7.19226e+06	7.18661e+06	6.8511e+06	6.52519e+06	5.9937e+06	5.10888e+06	5.88019e+06	5.85934e+06	1.14505e+07	8.60437e+06	1.01512e+06	1.41577e+06	1.23842e+07	6.43025e+06	1.2462e+07	1.02482e+07	7.00905e+06	123359	21552	6.81383e+06	1.83935e+06	6.47624e+07
HMDB0000510	2.1761	0.0393845	0.0817202	0.794555	acute:control	POS	2.657	161.982	C6 H11 N O4	Aminoadipic acid	-0.094578	-587.19	80.1372	level2	Decode	C00956	HMDB0000510	Organic acids and derivatives	Amino acids, peptides, and analogues	Carboxylic acids and derivatives	Amino acids, peptides, and analogues	Amino acid metabolism	Lysine biosynthesis	map00300 Lysine biosynthesis; map00310 Lysine degradation; map00311 Penicillin and cephalosporin biosynthesis; map01100 Metabolic pathways; map01110 Biosynthesis of secondary metabolites; map01130 Biosynthesis of antibiotics; map01210 2-Oxocarboxylic acid metabolism; map01230 Biosynthesis of amino acids	Non-significant	1.49798e+07	1.39211e+07	1.42318e+07	1.3573e+07	1.38764e+07	1.46041e+07	1.47978e+07	1.55177e+07	1.53917e+07	1.55606e+07	1.2751e+07	1.01595e+07	1.31299e+07	1.55208e+07	1.29891e+07	1.585e+07	1.28113e+07	1.33112e+07	1.23558e+07	1.49117e+07	1.49592e+07	1.74421e+07	1.54145e+07	1.37917e+07
HMDB0000543	1.09617	0.68314	0.760461	0.164118	acute:control	POS	7.04	165.091	C10 H12 O2	4-Phenylbutyric acid	0.0002	1.21877	86.8461	level2	mzCloud	C21793	HMDB0000543	Benzenoids	NA	Benzene and substituted derivatives	Benzene and derivatives	NA	NA	NA	Non-significant	8.4705e+06	8.6439e+06	8.65615e+06	8.26236e+06	8.12144e+06	8.35864e+06	8.44176e+06	7.88932e+06	7.74998e+06	8.14911e+06	1.23226e+07	1.38879e+07	1.04728e+07	1.02991e+07	8.04674e+06	5.97089e+06	7.16699e+06	9.74742e+06	8.9052e+06	7.94799e+06	5.71323e+06	1.08156e+07	1.12774e+07	1.92151e+07
HMDB0000617	0.782961	0.00789616	0.0208473	0.652927	acute:control	NEG	0.645	111.009	C5 H4 O3	2-Furoic acid	1.08e-05	0.0968277	90.6299	level2	mzCloud	C01546	HMDB0000617	Organoheterocyclic compounds	Furoic acid and derivatives	Furans	Organoheterocyclic compounds	Xenobiotics biodegradation and metabolism	Furfural degradation	map00365 Furfural degradation; map01100 Metabolic pathways; map01120 Microbial metabolism in diverse environments	Non-significant	1.03316e+07	1.27401e+07	1.19131e+07	1.39128e+07	1.35171e+07	1.1452e+07	1.1319e+07	1.1344e+07	1.2619e+07	1.20482e+07	1.24961e+07	1.04207e+07	1.51618e+07	9.61527e+06	1.19694e+07	1.30503e+07	1.52986e+07	1.40956e+07	1.41176e+07	1.21125e+07	1.6286e+07	6.10144e+06	1.06455e+07	9.39977e+06
HMDB0000623	0.755091	0.28258	0.400142	0.384614	acute:control	NEG	5.966	229.144	C12 H22 O4	Dodecanedioic acid	-0.000193	-0.837056	88.997	level2	mzCloud	C02678	HMDB0000623	Lipids and lipid-like molecules	Fatty acids and conjugates	Fatty Acyls	Fatty acyls[FA]	NA	NA	NA	Non-significant	1.10968e+06	1.13366e+06	1.17155e+06	1.17214e+06	1.15637e+06	1.1667e+06	1.17602e+06	1.15432e+06	1.14041e+06	1.16532e+06	797013	1.77762e+06	763347	795742	3.53638e+06	900972	2.73015e+06	1.51866e+06	1.42048e+06	916259	518689	991410	245047	1.8168e+06
HMDB0000634	0.782961	0.00789616	0.0208473	0.652927	acute:control	NEG	0.643	111.009	C5 H6 O4	Citraconic acid	7.14e-05	0.549475	96.5708	level2	mzCloud	C02226	HMDB0000634	Lipids and lipid-like molecules	Fatty acids and conjugates	Fatty Acyls	Fatty acyls[FA]	Amino acid metabolism	Valine, leucine and isoleucine biosynthesis	map00290 Valine, leucine and isoleucine biosynthesis; map00660 C5-Branched dibasic acid metabolism; map01100 Metabolic pathways; map01210 2-Oxocarboxylic acid metabolism	Non-significant	1.03316e+07	1.27401e+07	1.19131e+07	1.39128e+07	1.35171e+07	1.1452e+07	1.1319e+07	1.1344e+07	1.2619e+07	1.20482e+07	1.24961e+07	1.04207e+07	1.51618e+07	9.61527e+06	1.19694e+07	1.30503e+07	1.52986e+07	1.40956e+07	1.41176e+07	1.21125e+07	1.6286e+07	6.10144e+06	1.06455e+07	9.39977e+06
HMDB0000651	0.618977	0.0135493	0.0329214	0.948735	acute:control	POS	7.032	316.248	C17 H33 N O4	Decanoylcarnitine	3.34e-05	0.105934	81.2304	level2	mzCloud	NA	HMDB0000651	Lipids and lipid-like molecules	Fatty acid esters	Fatty Acyls	Fatty acyls[FA]	NA	NA	NA	Non-significant	1.49534e+06	1.49953e+06	1.54678e+06	1.51573e+06	1.47526e+06	1.42446e+06	1.5585e+06	1.39913e+06	1.35803e+06	1.49521e+06	965578	3.39338e+06	1.68577e+06	1.24235e+06	1.002e+06	1.38627e+06	1.88254e+06	2.05951e+06	1.5449e+06	872899	1.67085e+06	582571	2.10586e+06	2.44293e+06
HMDB0000664	1.35238	0.523636	0.625727	0.449175	acute:control	POS	8.838	410.327	C24 H40 O4	<U+FFFD><U+FFFD>-Hyodeoxycholic Acid	17.0268	43403.3	91.6473	level2	BMDB2	NA	HMDB0000664	Lipids and lipid-like molecules	Bile acids, alcohols and derivatives	Steroids and steroid derivatives	Bile acids, alcohols and derivatives	NA	NA	NA	Non-significant	7.60551e+06	7.60405e+06	7.64523e+06	6.81292e+06	7.40188e+06	7.57765e+06	6.61646e+06	6.6181e+06	6.29354e+06	6.25343e+06	1.08668e+07	2.21613e+06	1.44474e+06	2.73009e+06	1.08636e+07	1.47899e+07	7.81696e+06	8.43355e+06	6.61788e+06	1.31255e+06	386074	6.5399e+06	3.43965e+06	9.63284e+06
HMDB0000669	1.0735	0.899577	0.928931	0.101498	acute:control	NEG	1.283	151.04	C8 H8 O3	DL-Mandelic acid	3.27e-05	0.214983	88.5233	level2	mzCloud	C05852	HMDB0000669	Benzenoids	Phenylacetic acids	Benzene and substituted derivatives	Benzene and derivatives	Amino acid metabolism	Phenylalanine metabolism	map00360 Phenylalanine metabolism; map00643 Styrene degradation; map01100 Metabolic pathways; map01120 Microbial metabolism in diverse environments	Non-significant	452618	430619	359321	432116	423435	352832	430046	385584	383724	348559	237130	804278	357106	439653	431997	171267	428943	618488	352646	532525	418281	503550	154611	772060
HMDB0000672	0.774771	0.0695547	0.129895	0.58609	acute:control	NEG	8.311	285.207	C16 H30 O4	Hexadecanedioic acid	-0.00023	-0.801878	95.317	level2	mzCloud	C19615	HMDB0000672	Lipids and lipid-like molecules	Fatty acids and conjugates	Fatty Acyls	Fatty acyls[FA]	Lipid metabolism	Cutin, suberine and wax biosynthesis	map00073 Cutin, suberine and wax biosynthesis; map01100 Metabolic pathways	Non-significant	4.51922e+06	4.43731e+06	4.41914e+06	4.42447e+06	4.56033e+06	4.69909e+06	4.61652e+06	4.46907e+06	4.47186e+06	4143854	5.26222e+06	7.94887e+06	6.2752e+06	3.66179e+06	7.10735e+06	3.64235e+06	5.13675e+06	6.7895e+06	7.38111e+06	4.23991e+06	4.21955e+06	3.12797e+06	3.27218e+06	9.74071e+06
HMDB0000678	0.428621	0.00247832	0.00806234	1.14164	acute:control	NEG	2.61	158.082	C7 H13 N O3	N-Isovalerylglycine	0.000139	0.875911	91.2055	level2	mzCloud	NA	HMDB0000678	Organic acids and derivatives	Amino acids, peptides, and analogues	Carboxylic acids and derivatives	Amino acids, peptides, and analogues	NA	NA	NA	Down	6.97404e+06	6.78165e+06	6.74345e+06	6.7781e+06	6.89756e+06	6.79654e+06	6.7078e+06	6.7984e+06	6.6567e+06	6.68045e+06	8.48535e+06	2.80189e+07	1.19639e+07	8.0211e+06	6.05372e+06	4.27177e+06	1.00712e+07	5.15529e+06	1.13419e+07	4.53218e+06	4.05221e+06	2.56325e+06	3.69922e+06	1.02477e+07
HMDB0000682	1.05676	0.61917	0.708406	0.146171	acute:control	NEG	3.1	212.002	C8 H7 N O4 S	3-Indoxyl sulphate	-0.000218	-1.02347	93.6095	level2	mzCloud	NA	HMDB0000682	Organic acids and derivatives	Arylsulfates	Organic sulfuric acids and derivatives	Organic acids	NA	NA	NA	Non-significant	1.03985e+08	1.01358e+08	9.26597e+07	1.02318e+08	1.00301e+08	9.38408e+07	9.8181e+07	96701138	1.01803e+08	8.9533e+07	9.75445e+07	8.92557e+07	1.3069e+08	9.62911e+07	7.86186e+07	9.48292e+07	9.27537e+07	1.38373e+08	7.87253e+07	1.46373e+08	1.13372e+08	1.08974e+08	9.05685e+07	8.36677e+07
HMDB0000686	1.75026	0.552429	0.650937	0.412705	acute:control	POS	8.078	415.282	C24 H40 O4	3<U+FFFD><U+FFFD>-Ursodeoxycholic acid	21.9824	56035.6	87.3839	level2	BMDB2	C17662	HMDB0000686	Lipids and lipid-like molecules	Bile acids, alcohols and derivatives	Steroids and steroid derivatives	Bile acids, alcohols and derivatives	Lipid metabolism	Secondary bile acid biosynthesis	map00121 Secondary bile acid biosynthesis	Non-significant	511093	512991	519640	495982	521769	585770	448834	393645	417428	464790	255036	482407	235103	276823	643661	300970	489170	631174	724494	43951	39107.3	511677	294421	2.62434e+06
HMDB0000687	0.829469	0.014938	0.035913	0.537038	acute:control	NEG	1.793	130.087	C6 H13 N O2	L-Leucine	5.04e-05	0.384331	82.608	level2	Decode	C00123	HMDB0000687	Organic acids and derivatives	Amino acids, peptides, and analogues	Carboxylic acids and derivatives	Amino acids	Amino acid metabolism	Valine, leucine and isoleucine degradation	map00280 Valine, leucine and isoleucine degradation; map00290 Valine, leucine and isoleucine biosynthesis; map00966 Glucosinolate biosynthesis; map00970 Aminoacyl-tRNA biosynthesis; map01060 Biosynthesis of plant secondary metabolites; map01065 Biosynthesis of alkaloids derived from histidine and purine; map01100 Metabolic pathways; map01110 Biosynthesis of secondary metabolites; map01210 2-Oxoca…	Non-significant	2.15576e+07	2.09298e+07	2.12148e+07	2.15268e+07	2.17592e+07	2.31532e+07	2.34575e+07	2.363e+07	2.31272e+07	2.27976e+07	2.73976e+07	2.64937e+07	3.13349e+07	2.5955e+07	2.48657e+07	3.1087e+07	2.59729e+07	3.19472e+07	2.88369e+07	2.14573e+07	3.07944e+07	2.58595e+07	2.37538e+07	2.70121e+07
HMDB0000699	1.24663	0.48989	0.594099	0.281957	acute:control	POS	0.779	137.071	C7 H8 N2 O	1-Methylnicotinamide	0.000113	0.831993	91.7248	level2	mzCloud	C02918	HMDB0000699	Organoheterocyclic compounds	Pyridinecarboxylic acids and derivatives	Pyridines and derivatives	Pyridine and derivatives	Metabolism of cofactors and vitamins	Nicotinate and nicotinamide metabolism	map00760 Nicotinate and nicotinamide metabolism; map01100 Metabolic pathways; map04976 Bile secretion	Non-significant	7.74122e+06	8.20341e+06	8.35102e+06	8.16848e+06	7.35147e+06	7.86927e+06	7.73738e+06	7.88273e+06	8.72525e+06	7.14574e+06	4.50958e+06	9.21439e+06	5.55901e+06	6.2097e+06	3.05075e+06	4.37125e+06	5.8877e+06	1.03423e+07	6.32544e+06	4.28321e+06	1.33356e+07	5.16315e+06	8.35412e+06	7.3645e+06
HMDB0000705	0.467689	0.000461813	0.00209596	1.30609	acute:control	POS	4.593	260.186	C13 H25 N O4	Hexanoylcarnitine	0.000136	0.525608	96.3789	level2	mzCloud	NA	HMDB0000705	NA	NA	NA	NA	NA	NA	NA	Down	2.82052e+06	2.90808e+06	2.98832e+06	2.92863e+06	2.85292e+06	2.84903e+06	2.78133e+06	2.94402e+06	2.74329e+06	2.8726e+06	2.17358e+06	5.09404e+06	3.6761e+06	2.88605e+06	2.10854e+06	3.65217e+06	4.9831e+06	4.74861e+06	2.77965e+06	1.71878e+06	3.17596e+06	1.12244e+06	3.45936e+06	2.86582e+06
HMDB0000708	2.2371	0.0343372	0.0728726	1.04082	acute:control	POS	8.521	450.322	C26 H43 N O5	Glycoursodeoxycholic acid	0.00048	1.06918	94.6671	level2	BMDB2	NA	HMDB0000708	Lipids and lipid-like molecules	Bile acids, alcohols and derivatives	Steroids and steroid derivatives	Bile acids, alcohols and derivatives	NA	NA	NA	Non-significant	1.94513e+07	1.95083e+07	1.8265e+07	1.94501e+07	1.81876e+07	1.88835e+07	1.87033e+07	1.82485e+07	1.83885e+07	1.93957e+07	7.28331e+06	1.07966e+07	7.10753e+06	2.38126e+07	3.26534e+07	6.75242e+06	2.2132e+07	2.81384e+06	1.9251e+07	1.85112e+06	5.39297e+06	1.53453e+07	2.4149e+07	8.85121e+07
HMDB0000730	0.790442	0.299744	0.418239	0.362059	acute:control	NEG	1.224	144.067	C6 H11 N O3	N-Isobutyrylglycine	3.38e-05	0.23283	89.7863	level2	mzCloud	NA	HMDB0000730	Organic acids and derivatives	Amino acids, peptides, and analogues	Carboxylic acids and derivatives	Amino acids, peptides, and analogues	NA	NA	NA	Non-significant	5.24317e+06	5.12712e+06	2.49243e+06	5.06322e+06	5.20875e+06	2.0329e+06	5.07577e+06	5.06808e+06	5.15415e+06	4.64902e+06	3.16131e+06	1.08698e+07	6.76628e+06	6.02794e+06	5.54741e+06	2.4157e+06	3.23001e+06	3.99654e+06	6.25007e+06	2.02938e+06	4.80105e+06	2.49181e+06	4.21438e+06	5.88177e+06
HMDB0000738	1.58613	6.72e-07	1.51e-05	1.0791	acute:control	POS	3.316	118.065	C8 H7 N	Indole	0.000154	1.31632	77.5064	level2	BMDB	C00463	HMDB0000738	Organoheterocyclic compounds	Indoles	Indoles and derivatives	Indoles	Amino acid metabolism	Tryptophan metabolism	map00380 Tryptophan metabolism; map00400 Phenylalanine, tyrosine and tryptophan biosynthesis; map00402 Benzoxazinoid biosynthesis; map01100 Metabolic pathways; map01110 Biosynthesis of secondary metabolites; map04974 Protein digestion and absorption	Up	4.12484e+07	4.06915e+07	4.15282e+07	4.28698e+07	4.41869e+07	4.13865e+07	4.2425e+07	4.21377e+07	4.27416e+07	4.26483e+07	4.00807e+07	4.08866e+07	3.74023e+07	4.92316e+07	2.63754e+07	3.4031e+07	3.40882e+07	3.92436e+07	3.07129e+07	4.11394e+07	3.36592e+07	7.0847e+07	6.00708e+07	5.10098e+07
HMDB0000754	0.493704	0.0071213	0.0191051	1.26845	acute:control	POS	1.524	119.07	C5 H10 O3	3-Hydroxy-3-methylbutanoic acid	0.000144	1.22099	79.2302	level2	mzCloud	C20827	HMDB0000754	Lipids and lipid-like molecules	Fatty acids and conjugates	Fatty Acyls	Fatty acyls[FA]	Amino acid metabolism	Valine, leucine and isoleucine degradation	map00280 Valine, leucine and isoleucine degradation; map01100 Metabolic pathways	Down	3.12503e+06	2.58795e+06	2.34487e+06	2.43806e+06	2.75643e+06	2.88635e+06	1.76129e+06	2.81473e+06	2.69177e+06	2.99212e+06	3.03096e+06	1.5863e+06	4.84693e+06	4.98542e+06	5.82362e+06	2.73795e+06	1.55672e+06	768439	4.05533e+06	2.79133e+06	5.69679e+06	938672	1.26133e+06	752513
HMDB0000755	1.13756	0.238434	0.350125	0.38686	acute:control	NEG	1.197	181.051	C9 H10 O4	DL-4-Hydroxyphenyllactic acid	2.56e-05	0.140506	91.2779	level2	mzCloud	C03672	HMDB0000755	Phenylpropanoids and polyketides	NA	Phenylpropanoic acids	Phenylpropanoic acids	NA	NA	NA	Non-significant	1.00272e+07	8.41749e+06	8.59838e+06	8.45377e+06	8.43974e+06	9.74906e+06	9.79604e+06	8.87088e+06	9.00469e+06	8.88005e+06	7.01286e+06	1.37209e+07	1.03833e+07	6.34659e+06	8.2927e+06	1.04019e+07	9.07528e+06	1.22808e+07	9.47769e+06	7.26958e+06	5.56169e+06	1.00356e+07	8.64638e+06	1.06379e+07
HMDB0000759	0.930821	0.541974	0.641859	0.150987	acute:control	POS	3.078	189.124	C8 H16 N2 O3	Glycyl-L-leucine	0.000223	1.18335	74.1132	level2	mzCloud	C02155	HMDB0000759	Organic acids and derivatives	Amino acids, peptides, and analogues	Carboxylic acids and derivatives	Amino acids, peptides, and analogues	NA	NA	NA	Non-significant	1.78313e+06	1.98513e+06	1.88641e+06	1.79455e+06	1.86624e+06	1.83234e+06	1.79141e+06	1836523	1.88801e+06	2.01592e+06	1.85664e+06	1.0665e+06	1.75523e+06	1.38739e+06	1.18268e+06	1.60801e+06	2.40395e+06	1.25039e+06	1.20294e+06	1.74679e+06	1.32569e+06	1.65835e+06	1.23808e+06	1.18284e+06
HMDB0000764	1.08377	0.739634	0.805991	0.129281	acute:control	NEG	4.318	149.061	C9 H10 O2	Hydrocinnamic acid	5.92e-05	0.39456	71.2676	level2	mzCloud	C05629	HMDB0000764	Phenylpropanoids and polyketides	NA	Phenylpropanoic acids	Phenylpropanoic acids	Amino acid metabolism	Phenylalanine metabolism	map00360 Phenylalanine metabolism; map01100 Metabolic pathways; map01120 Microbial metabolism in diverse environments; map01220 Degradation of aromatic compounds	Non-significant	1.11144e+06	1.07631e+06	1.10686e+06	1.00899e+06	1.12423e+06	1.08485e+06	1.09556e+06	1.03234e+06	1.07481e+06	1.04343e+06	1.25129e+06	757167	974840	1.09808e+06	946492	1.98667e+06	1.58491e+06	822767	1.02922e+06	1.68707e+06	1.11458e+06	1.56674e+06	777046	870858
HMDB0000786	1.65975	0.0113298	0.0283519	0.9325	acute:control	POS	2.463	153.041	C5 H4 N4 O2	Oxypurinol	0.000106	0.695048	88.4474	level2	Decode	C07599	HMDB0000786	Organoheterocyclic compounds	Purines and purine derivatives	Imidazopyrimidines	Purines and derivatives	NA	NA	NA	Non-significant	4.77144e+06	5.44567e+06	4.99887e+06	4.83206e+06	4.9499e+06	5.25453e+06	5.28857e+06	5.02889e+06	4.94311e+06	5.50115e+06	4.32135e+06	7.24654e+06	3.04197e+06	3.03019e+06	2.0825e+06	1.83795e+06	8.51875e+06	2.49739e+06	3.6172e+06	4.97958e+06	2.99034e+06	4.73325e+06	8.52028e+06	1.20727e+07
HMDB0000812	1.65926	0.00271671	0.00866218	1.00411	acute:control	POS	4.39	158.045	C6 H9 N O5	N-Acetyl-L-aspartic acid	-18.0102	-102887	94.2161	level2	BMDB	C01042	HMDB0000812	Organic acids and derivatives	Amino acids, peptides, and analogues	Carboxylic acids and derivatives	Amino acids, peptides, and analogues	Amino acid metabolism	Alanine, aspartate and glutamate metabolism	map00250 Alanine, aspartate and glutamate metabolism; map01100 Metabolic pathways	Up	7.26032e+06	7.42014e+06	7.20756e+06	7.20549e+06	7.16974e+06	7.16785e+06	7.11068e+06	7.06365e+06	7.4421e+06	7.41661e+06	4.43337e+06	9.52913e+06	6.82189e+06	3.91734e+06	8.66388e+06	6.03442e+06	9.19158e+06	6.70634e+06	5.67394e+06	3.3344e+06	4.11376e+06	6.28846e+06	8.83971e+06	9.65735e+06
HMDB0000821	0.726461	0.0665302	0.125558	0.569964	acute:control	POS	4.241	194.081	C10 H11 N O3	Phenylacetylglycine	0.000241	1.24901	97.5828	level2	mzCloud	C05598	HMDB0000821	Organic acids and derivatives	Amino acids, peptides, and analogues	Carboxylic acids and derivatives	Amino acids, peptides, and analogues	Amino acid metabolism	Phenylalanine metabolism	map00360 Phenylalanine metabolism	Non-significant	9.12131e+07	9.07787e+07	9.21369e+07	9.14848e+07	9.00163e+07	8.94824e+07	9.09364e+07	8.78913e+07	8.9582e+07	8.9047e+07	56425514	1.7901e+08	1.01957e+08	9.2882e+07	119886012	5.67867e+07	1.66502e+08	1.10519e+08	8.84223e+07	1.61841e+08	1.0738e+08	6.95891e+07	5.41731e+07	1.08148e+08
HMDB0000824	0.395696	0.00427902	0.0126548	1.31773	acute:control	POS	1.865	218.139	C10 H19 N O4	Propionylcarnitine	0.000186	0.854885	96.0554	level2	mzCloud	C03017	HMDB0000824	Lipids and lipid-like molecules	Fatty acid esters	Fatty Acyls	Fatty acyls[FA]	NA	NA	NA	Down	1.42762e+07	1.55674e+07	1.63135e+07	1.44505e+07	15456317	1.57953e+07	1.34314e+07	2.31749e+07	1.30506e+07	1.22068e+07	1.28557e+07	5.42933e+07	1.51969e+07	1.12911e+07	6.75594e+06	8.84358e+06	2.87302e+07	3.22421e+07	1.57452e+07	4.6067e+06	1.29506e+07	3.69032e+06	1.50696e+07	2.97052e+07
HMDB0000846	0.580241	0.000199918	0.00110092	1.1068	acute:control	POS	8.611	400.342	C23 H45 N O4	PALMITOYLCARNITINE	0.000208	0.521565	94.5644	level2	BMDB	C02990	HMDB0000846	NA	NA	NA	NA	Lipid metabolism	Fatty acid degradation	map00071 Fatty acid degradation; map01212 Fatty acid metabolism	Down	4.46232e+07	4.12473e+07	4.27927e+07	4.21312e+07	3.96659e+07	4.15591e+07	4.15758e+07	4.12643e+07	4.07475e+07	4.19308e+07	3.32557e+07	5.30658e+07	4.9741e+07	3.62747e+07	3.98213e+07	3.69873e+07	3.55031e+07	5.15828e+07	6.61977e+07	2.86596e+07	4.33041e+07	1.86703e+07	3.09545e+07	5.49805e+07
HMDB0000866	0.984318	0.796819	0.851057	0.0608169	acute:control	POS	3.478	224.092	C11 H13 N O4	N-Acetyl-L-tyrosine	0.000221	0.989922	87.2641	level2	mzCloud	NA	HMDB0000866	Organic acids and derivatives	Amino acids, peptides, and analogues	Carboxylic acids and derivatives	Amino acids, peptides, and analogues	NA	NA	NA	Non-significant	3.74161e+06	3.75055e+06	3.85473e+06	3.87491e+06	3.745e+06	3.77456e+06	3.82628e+06	3.75123e+06	3.89746e+06	3.90166e+06	3.50612e+06	3.09648e+06	6.11605e+06	2.47969e+06	4.70654e+06	6.13103e+06	3.84824e+06	7.67985e+06	4.44371e+06	1.51652e+06	2.48202e+06	4.6244e+06	3.04522e+06	2.95792e+06
HMDB0000872	0.704206	0.0809682	0.147538	0.579723	acute:control	NEG	7.393	257.176	C14 H26 O4	Tetradecanedioic acid	-0.00024	-0.929581	88.7772	level2	mzCloud	NA	HMDB0000872	Lipids and lipid-like molecules	Fatty acids and conjugates	Fatty Acyls	Fatty acyls[FA]	NA	NA	NA	Non-significant	3.03648e+06	3.04003e+06	3.09571e+06	3.10521e+06	3.15697e+06	3.12296e+06	3.1484e+06	3.05558e+06	3.09951e+06	3.02181e+06	2.75459e+06	7.41269e+06	4.13678e+06	2.21088e+06	5.61216e+06	2.00912e+06	3.22611e+06	3.83003e+06	5.54448e+06	2.12012e+06	2.5617e+06	1.78929e+06	1.71455e+06	5.37135e+06
HMDB0000873	1.09724	0.131372	0.217609	0.3059	acute:control	POS	2.723	107.049	C7 H8 O2	4-Methylcatechol	-18.0104	-145184	87.285	level2	BMDB	C06730	HMDB0000873	Benzenoids	Benzenediols	Phenols	Phenols and derivatives	Xenobiotics biodegradation and metabolism	Xylene degradation	map00622 Xylene degradation; map00623 Toluene degradation; map00626 Naphthalene degradation; map01100 Metabolic pathways; map01120 Microbial metabolism in diverse environments; map01220 Degradation of aromatic compounds	Non-significant	2.04695e+07	2.01374e+07	2.10282e+07	2.01119e+07	2.13e+07	2.14116e+07	2.07659e+07	2.07196e+07	2.01664e+07	2.05258e+07	2.14435e+07	2.16667e+07	2.33463e+07	2.03242e+07	2.04872e+07	2.21239e+07	2.09854e+07	2.42684e+07	2.09359e+07	1.75041e+07	1.95664e+07	2.56783e+07	2.49514e+07	2.45884e+07
HMDB0000895	0.803755	0.0544584	0.106535	0.534538	acute:control	POS	0.717	146.118	C7 H15 N O2	Acetylcholine	4.98e-05	0.342919	84.3956	level2	mzCloud	C01996	HMDB0000895	Organic nitrogen compounds	Quaternary ammonium salts	Organonitrogen compounds	Organic nitrogen compounds	Lipid metabolism	Glycerophospholipid metabolism	map00564 Glycerophospholipid metabolism; map04024 cAMP signaling pathway; map04080 Neuroactive ligand-receptor interaction; map04721 Synaptic vesicle cycle; map04725 Cholinergic synapse; map04742 Taste transduction; map04810 Regulation of actin cytoskeleton; map04911 Insulin secretion; map04970 Salivary secretion; map04971 Gastric acid secretion; map04972 Pancreatic secretion; map04976 Bile secre…	Non-significant	4.7392e+07	4.42495e+07	4.45039e+07	4.6478e+07	4.29683e+07	4.38993e+07	4.76717e+07	5.01667e+07	5.01873e+07	4.68782e+07	4.90171e+07	3.15645e+07	4.90202e+07	6.22881e+07	3.67186e+07	7.40163e+07	4.67867e+07	5.18349e+07	4.45176e+07	5.43494e+07	6.21471e+07	4.45055e+07	3.10688e+07	2.33303e+07
HMDB0000930	1.09828	0.127338	0.212321	0.31097	acute:control	POS	2.722	131.049	C9 H8 O2	Trans-cinnamate	-18.0104	-121649	77.1947	level2	BMDB	C00423	HMDB0000930	Phenylpropanoids and polyketides	Cinnamic acids	Cinnamic acids and derivatives	Polyketides[PK]	Metabolism of cofactors and vitamins	Ubiquinone and other terpenoid-quinone biosynthesis	map00130 Ubiquinone and other terpenoid-quinone biosynthesis; map00360 Phenylalanine metabolism; map00940 Phenylpropanoid biosynthesis; map00998 Biosynthesis of various secondary metabolites - part 2; map01060 Biosynthesis of plant secondary metabolites; map01070 Biosynthesis of plant hormones; map01100 Metabolic pathways; map01110 Biosynthesis of secondary metabolites; map01120 Microbial metabol…	Non-significant	4.0905e+07	4.29399e+07	4.16652e+07	4.1631e+07	4.13795e+07	4.18111e+07	4.28919e+07	4.25837e+07	4.24246e+07	4.26078e+07	4.2549e+07	4.66366e+07	4.74367e+07	4.01512e+07	3.97521e+07	4.48193e+07	4.51152e+07	4.85221e+07	4.39192e+07	3.61662e+07	3.94211e+07	5.20832e+07	5.233e+07	5.27517e+07
HMDB0001008	0.889446	0.635998	0.722329	0.122187	acute:control	POS	7.51	583.255	C33 H34 N4 O6	Biliverdin	0.000382	0.65593	64.8025	level2	BMDB	C00500	HMDB0001008	Organoheterocyclic compounds	Bilirubins	Tetrapyrroles and derivatives	Organoheterocyclic compounds	Metabolism of cofactors and vitamins	Porphyrin and chlorophyll metabolism	map00860 Porphyrin and chlorophyll metabolism; map01100 Metabolic pathways; map01110 Biosynthesis of secondary metabolites	Non-significant	808993	772230	823610	861854	661046	748939	620800	741220	697236	697900	1.03889e+06	730959	985239	536658	805751	601201	526001	1.90925e+06	660735	677799	444320	457245	619492	1.1256e+06
HMDB0001043	1.11576	0.37916	0.493662	0.180543	acute:control	NEG	10.027	303.233	C20 H32 O2	Arachidonic acid	-0.000323	-1.06049	91.1433	level2	Public	C00219	HMDB0001043	Lipids and lipid-like molecules	Fatty acids and conjugates	Fatty Acyls	Fatty acyls[FA]	Lipid metabolism	Arachidonic acid metabolism	map00590 Arachidonic acid metabolism; map00591 Linoleic acid metabolism; map01040 Biosynthesis of unsaturated fatty acids; map01100 Metabolic pathways; map04216 Ferroptosis; map04217 Necroptosis; map04270 Vascular smooth muscle contraction; map04611 Platelet activation; map04664 Fc epsilon RI signaling pathway; map04666 Fc gamma R-mediated phagocytosis; map04723 Retrograde endocannabinoid signali…	Non-significant	3.61636e+08	360694655	3.21844e+08	345930693	3.47639e+08	3.50508e+08	3.31851e+08	3.47582e+08	3.44901e+08	327665123	2.71798e+08	2.87803e+08	435091841	3.85983e+08	3.22597e+08	3.22838e+08	2.43877e+08	2.59884e+08	4.16363e+08	3.75849e+08	3.63706e+08	2.51317e+08	4.3729e+08	3.97597e+08
HMDB0001190	1.46162	1.09e-06	2.12e-05	0.967868	acute:control	POS	3.32	160.076	C10 H9 N O	Indole-3-acetaldehyde	0.000132	0.83183	76.3313	level2	BMDB	C00637	HMDB0001190	Organoheterocyclic compounds	Indoles	Indoles and derivatives	Indoles	Amino acid metabolism	Tryptophan metabolism	map00380 Tryptophan metabolism; map01100 Metabolic pathways	Non-significant	1.52395e+07	1.53839e+07	1.59935e+07	1.54803e+07	1.62043e+07	1.68325e+07	1.68072e+07	1.75418e+07	1.7663e+07	1.65703e+07	1.53868e+07	1.43679e+07	1.47907e+07	1.97001e+07	1.18934e+07	1.54535e+07	1.40236e+07	1.59664e+07	1.24902e+07	1.55982e+07	1.41515e+07	2.53537e+07	2.16007e+07	1.84307e+07
HMDB0001200	1.46047	1.03e-05	0.000118188	0.943294	acute:control	POS	3.321	237.087	C11 H12 N2 O4	N-formylkynurenine	7.98e-05	0.338135	81.5757	level2	BMDB2	C02406	HMDB0001200	Organic oxygen compounds	Carbonyl compounds	Organooxygen compounds	Organic oxygen compounds	NA	NA	NA	Non-significant	3.63936e+06	3.77475e+06	3.20834e+06	3.40902e+06	3.21577e+06	4.2995e+06	3.94484e+06	3.51049e+06	3.47534e+06	3.28679e+06	4.3144e+06	3.09766e+06	3.16952e+06	3.90462e+06	2.49867e+06	3.2797e+06	2.89028e+06	3.65245e+06	2.7043e+06	3.3458e+06	2.89903e+06	5.28016e+06	4.94437e+06	3.66215e+06
HMDB0001218	0.776676	0.0101944	0.0258725	0.614629	acute:control	POS	1.361	147.044	C9 H6 O2	Coumarin	0.000153	1.04513	84.5487	level2	Public	C05851	HMDB0001218	Phenylpropanoids and polyketides	NA	Coumarins and derivatives	Coumarins and derivatives	Biosynthesis of other secondary metabolites	Phenylpropanoid biosynthesis	map00940 Phenylpropanoid biosynthesis; map01110 Biosynthesis of secondary metabolites	Non-significant	4.17549e+07	3.56222e+07	4.20552e+07	4.22001e+07	3.79331e+07	3.88528e+07	3.9975e+07	3.88959e+07	4.18261e+07	3.8863e+07	4.03205e+07	6.00772e+07	5.50345e+07	4.21094e+07	5.43987e+07	5.51233e+07	3.71255e+07	5.03746e+07	6.1351e+07	4.69577e+07	3.68545e+07	4.50735e+07	4.66755e+07	4.89055e+07
HMDB0001232	1.31453	0.000251866	0.00132543	0.73518	acute:control	NEG	4.971	138.02	C6 H5 N O3	4-Nitrophenol	3.2e-05	0.230299	92.4691	level2	mzCloud	C00870	HMDB0001232	Benzenoids	Nitrophenols	Phenols	Phenols and derivatives	Xenobiotics biodegradation and metabolism	Aminobenzoate degradation	map00627 Aminobenzoate degradation; map01120 Microbial metabolism in diverse environments	Non-significant	1.07434e+08	1.06627e+08	1.08166e+08	1.04915e+08	1.06166e+08	1.04947e+08	1.05168e+08	1.0874e+08	1.0472e+08	103707951	1.01034e+08	9.83973e+07	9.79612e+07	1.05325e+08	1.09922e+08	1.15889e+08	1.00757e+08	1.04654e+08	8.76069e+07	1.2231e+08	1.19342e+08	1.29395e+08	1.40325e+08	1.02113e+08
HMDB0001238	2.37012	2.53e-06	4.02e-05	1.48226	acute:control	POS	3.653	219.113	C12 H14 N2 O2	N-Acetylserotonin	0.000241	1.1056	79.8793	level2	Public	C00978	HMDB0001238	Organoheterocyclic compounds	Hydroxyindoles	Indoles and derivatives	Indole and derivatives	Amino acid metabolism	Tryptophan metabolism	map00380 Tryptophan metabolism; map01100 Metabolic pathways	Up	727876	659673	707596	673037	731692	739242	676702	641446	666711	726499	232919	557018	465463	519054	418019	450940	757421	650349	289153	596261	577809	976409	858964	1.06281e+06
HMDB0001476	1.37035	0.0503143	0.0997987	0.627857	acute:control	POS	1.865	154.05	C7 H7 N O3	3-Hydroxyanthranilic acid	8.02e-05	0.524352	76.8993	level2	BMDB2	C00632	HMDB0001476	Benzenoids	Benzoic acids and derivatives	Benzene and substituted derivatives	Benzene and derivatives	Amino acid metabolism	Tryptophan metabolism	map00380 Tryptophan metabolism; map00627 Aminobenzoate degradation; map01100 Metabolic pathways; map01120 Microbial metabolism in diverse environments	Non-significant	2.30905e+07	2.19952e+07	2.53888e+07	2.63262e+07	2.54603e+07	1.71974e+07	2.411e+07	2.62759e+07	2.57606e+07	2.32435e+07	3.0074e+07	3.07463e+07	3.57563e+07	1.73801e+07	1.47774e+07	1.93046e+07	2.31238e+07	2.00988e+07	1.90118e+07	3.53881e+07	2.34885e+07	4.10842e+07	2.28876e+07	2.24298e+07
HMDB0001624	0.476201	0.000350504	0.00171096	1.12624	acute:control	NEG	2.094	131.071	C6 H12 O3	2-Hydroxycaproic acid	4.74e-05	0.35891	89.2448	level2	mzCloud	NA	HMDB0001624	Lipids and lipid-like molecules	Fatty acids and conjugates	Fatty Acyls	Fatty acyls[FA]	NA	NA	NA	Down	7.88706e+06	7.79658e+06	7.80291e+06	7.81569e+06	7.80136e+06	7.79153e+06	7.76558e+06	7.80367e+06	7.60587e+06	7.62255e+06	7.58661e+06	1.97618e+07	1.39647e+07	9.18915e+06	8.60128e+06	8.43811e+06	9.01119e+06	2.24787e+07	1.20852e+07	5.98792e+06	6.44709e+06	4.24313e+06	4.77165e+06	9.29546e+06
HMDB0001858	1.71221	0.0237215	0.0532589	0.771349	acute:control	NEG	4.146	107.05	C7 H8 O	4-Methylphenol	-6.28e-06	-0.0580839	81.3876	level2	mzCloud	C01468	HMDB0001858	Benzenoids	Cresols	Phenols	Phenols and derivatives	Xenobiotics biodegradation and metabolism	Toluene degradation	map00623 Toluene degradation; map00633 Nitrotoluene degradation; map01100 Metabolic pathways; map01120 Microbial metabolism in diverse environments; map01220 Degradation of aromatic compounds; map04974 Protein digestion and absorption	Non-significant	687516	630795	696135	647460	651367	674860	669672	675608	661843	648044	450289	421268	787659	482097	289285	221804	517981	613665	523668	848297	839823	420193	1.19998e+06	770497
HMDB0001895	1.39831	0.000254544	0.001331	0.80585	acute:control	NEG	2.96	137.024	C7 H6 O3	Salicylic acid	3.9e-05	0.282415	94.2892	level2	Decode	C00805	HMDB0001895	Benzenoids	Benzoic acids and derivatives	Benzene and substituted derivatives	Benzene and derivatives	Amino acid metabolism	Phenylalanine metabolism	map00360 Phenylalanine metabolism; map00621 Dioxin degradation; map00624 Polycyclic aromatic hydrocarbon degradation; map00626 Naphthalene degradation; map01053 Biosynthesis of siderophore group nonribosomal peptides; map01061 Biosynthesis of phenylpropanoids; map01070 Biosynthesis of plant hormones; map01100 Metabolic pathways; map01110 Biosynthesis of secondary metabolites; map01120 Microbial m…	Non-significant	2.16662e+06	2.16004e+06	2.14027e+06	2.12422e+06	2.24451e+06	2.17546e+06	2.10445e+06	2.20936e+06	2.08088e+06	2.06337e+06	2.30808e+06	1.48822e+06	1.81016e+06	1.98699e+06	1.86517e+06	2.19346e+06	1.75743e+06	2.28413e+06	1.61619e+06	2.56464e+06	2.19355e+06	2.82194e+06	2.67035e+06	1.9278e+06
HMDB0001939	1.79047	8.55e-05	0.000563697	1.09548	acute:control	NEG	8.972	343.228	C22 H32 O3	Medroxyprogesterone	2.29e-05	0.0664257	71.2282	level2	Public	C07119	HMDB0001939	Lipids and lipid-like molecules	Pregnane steroids	Steroids and steroid derivatives	Steroids and derivatives	NA	NA	NA	Up	842388	762735	672637	824317	657798	670087	889458	821963	637576	657251	563504	476597	602803	595587	848507	430098	493371	503780	761087	599581	478568	758581	765962	1.54987e+06
HMDB0001976	0.772247	0.0841903	0.152454	0.587974	acute:control	NEG	10.14	329.248	C22 H34 O2	all-cis-4,7,10,13,16-Docosapentaenoic acid	-0.000174	-0.526818	89.3913	level2	mzCloud	NA	HMDB0001976	Lipids and lipid-like molecules	Fatty acids and conjugates	Fatty Acyls	Fatty acyls[FA]	NA	NA	NA	Non-significant	1.37214e+07	1.40852e+07	1.45865e+07	1.38776e+07	1.38987e+07	1.33864e+07	1.3416e+07	1.45847e+07	1.24697e+07	1.33277e+07	2.23605e+07	8.2267e+06	2.06775e+07	2.1952e+07	1.67643e+07	9.73042e+06	1.72589e+07	1.28621e+07	2.1344e+07	1.73432e+07	2.22709e+07	9.71415e+06	1.42663e+07	1.08705e+07
HMDB0001999	1.11415	0.452472	0.559219	0.364566	acute:control	POS	8.972	303.232	C20 H30 O2	Eicosapentaenoic acid	-7.36e-05	-0.243426	90.5242	level2	mzCloud	C06428	HMDB0001999	Lipids and lipid-like molecules	Fatty acids and conjugates	Fatty Acyls	Fatty acyls[FA]	Lipid metabolism	Biosynthesis of unsaturated fatty acids	map01040 Biosynthesis of unsaturated fatty acids	Non-significant	2.82284e+08	2.88102e+08	2.85037e+08	2.89201e+08	2.7908e+08	2.8218e+08	2.80826e+08	2.74999e+08	2.84642e+08	2.74611e+08	2.22613e+07	4.29288e+08	1.44032e+08	1.33013e+08	3.19314e+08	2.3387e+08	4.94893e+08	2.08721e+08	361689225	4.25692e+08	377872854	3.04879e+08	595407270	4.28249e+08
HMDB0002005	0.739916	0.0083688	0.0219086	0.68011	acute:control	POS	0.879	166.053	C5 H11 N O3 S	Methionine sulfoxide	0.00011	0.664168	91.3525	level2	Decode	C02989	HMDB0002005	Organic acids and derivatives	Amino acids, peptides, and analogues	Carboxylic acids and derivatives	Amino acids, peptides, and analogues	Amino acid metabolism	Cysteine and methionine metabolism	map00270 Cysteine and methionine metabolism	Non-significant	2.50595e+07	2.98642e+07	3.48804e+07	3.43432e+07	3.32814e+07	3.32636e+07	3.08767e+07	3.77902e+07	3.88465e+07	2.81312e+07	2.23785e+07	2.12214e+07	4.02264e+07	3.74115e+07	3.75283e+07	4.2389e+07	4.10359e+07	3.09931e+07	4.04558e+07	4.12467e+07	3.9844e+07	2.37868e+07	20663791	3.33646e+07
HMDB0002059	0.590526	0.00251247	0.00815064	0.932021	acute:control	NEG	7.706	215.165	C12 H24 O3	12-Hydroxydodecanoic acid	-9.15e-05	-0.423266	85.1994	level2	Public	C08317	HMDB0002059	Organic acids and derivatives	Medium-chain hydroxy acids and derivatives	Hydroxy acids and derivatives	Organic acids	NA	NA	NA	Non-significant	389241	350901	363711	322213	360692	366441	361287	344033	332421	385860	513147	342176	546250	436541	478718	261576	410967	546868	1.04592e+06	378788	291819	283318	181565	307604
HMDB0002117	0.864084	0.176572	0.27417	0.396693	acute:control	POS	9.698	282.279	C18 H35 N O	Oleamide	3.01e-05	0.107152	90.4309	level2	mzCloud	C19670	HMDB0002117	Lipids and lipid-like molecules	Fatty amides	Fatty Acyls	Fatty acyls[FA]	NA	NA	NA	Non-significant	2598417428	2626387930	2648553210	2580849724	2534237345	2462596642	2578714225	2651284469	2619597626	2560994260	2897707110	2727930902	3475070236	4069811684	3724100086	5118395908	2486320434	3207379571	3318401699	4749376321	4681832131	4560432857	3098916534	2576116406
HMDB0002183	1.11681	0.227663	0.337289	0.270467	acute:control	NEG	9.967	327.233	C22 H32 O2	Docosahexaenoic acid	-0.000203	-0.617984	89.2805	level2	BMDB	C06429	HMDB0002183	Lipids and lipid-like molecules	Fatty acids and conjugates	Fatty Acyls	Fatty acyls[FA]	Lipid metabolism	Biosynthesis of unsaturated fatty acids	map01040 Biosynthesis of unsaturated fatty acids	Non-significant	1.23669e+08	1.21478e+08	1.37466e+08	1.32367e+08	125614807	1.32046e+08	1.25488e+08	1.29493e+08	1.28048e+08	1.34299e+08	1.41101e+08	9.09097e+07	1.446e+08	1.90871e+08	138030369	108920142	1.18189e+08	8.69528e+07	148481734	143224962	1.16969e+08	1.15129e+08	1.71377e+08	153583357
HMDB0002203	0.989747	0.491455	0.595377	0.274278	acute:control	NEG	7.068	187.134	C10 H20 O3	3-Hydroxydecanoic acid	7.64e-06	0.0406018	86.3225	level2	mzCloud	NA	HMDB0002203	Organic acids and derivatives	Medium-chain hydroxy acids and derivatives	Hydroxy acids and derivatives	Organic acids	NA	NA	NA	Non-significant	4.88569e+06	4.80363e+06	4.78725e+06	5.00257e+06	4.97564e+06	5.03618e+06	5.01298e+06	4.94954e+06	4.85647e+06	4.78814e+06	3.13979e+06	8.18012e+06	4.3003e+06	4.32512e+06	5.44016e+06	4.52531e+06	4.52116e+06	7.2128e+06	7.56311e+06	4.9763e+06	5.19113e+06	3.15927e+06	6.85287e+06	3.14312e+06
HMDB0002209	0.763984	0.228851	0.338941	0.396696	acute:control	POS	5.213	243.102	C15 H14 O3	(S)-Equol	0.000101	0.418721	96.8088	level2	mzCloud	C14131	HMDB0002209	Phenylpropanoids and polyketides	Isoflavans	Isoflavonoids	Flavonoids	NA	NA	NA	Non-significant	7.98355e+06	7.78107e+06	8.25318e+06	7.92632e+06	7.97255e+06	8.0865e+06	7.74469e+06	7.35006e+06	7.52464e+06	7.64759e+06	5.33758e+06	1.42951e+07	7.9534e+06	8.80784e+06	1.07102e+07	6.81222e+06	9.88137e+06	2.14742e+07	8.82555e+06	9.16924e+06	3.32936e+06	6.27896e+06	7.39724e+06	1.10815e+07
HMDB0002226	0.899387	0.509948	0.613467	0.294264	acute:control	NEG	10.388	331.264	C22 H36 O2	Adrenic acid	-9.84e-05	-0.296263	90.2368	level2	mzCloud	C16527	HMDB0002226	Lipids and lipid-like molecules	Fatty acids and conjugates	Fatty Acyls	Fatty acyls[FA]	Lipid metabolism	Biosynthesis of unsaturated fatty acids	map01040 Biosynthesis of unsaturated fatty acids; map04216 Ferroptosis	Non-significant	9.56772e+06	1.07243e+07	9.75775e+06	9.61642e+06	9.6009e+06	8.65704e+06	8.52141e+06	9.79743e+06	8.95764e+06	9.25544e+06	9.79356e+06	5.55204e+06	1.17605e+07	1.26358e+07	8.95122e+06	6.94473e+06	7.6086e+06	5.89973e+06	1.46945e+07	1.58727e+07	1.22364e+07	5.59812e+06	1.27467e+07	7.93102e+06
HMDB0002250	0.885863	0.966343	0.976842	0.0721047	acute:control	POS	7.729	344.279	C19 H37 N O4	Lauroylcarnitine	-0.000461	-1.34206	93.8717	level2	BMDB	NA	HMDB0002250	Lipids and lipid-like molecules	Fatty acid esters	Fatty Acyls	Fatty acyls[FA]	NA	NA	NA	Non-significant	4.91153e+06	5.1083e+06	4.81658e+06	4.81317e+06	4.74595e+06	4.68456e+06	4.71203e+06	4.6393e+06	4.4654e+06	4.87954e+06	2.40502e+06	601969	5.12854e+06	3.0539e+06	194822	4.10598e+06	5.21507e+06	6.58931e+06	7.75932e+06	2.02065e+06	3.93846e+06	1.81646e+06	4.36255e+06	1.27369e+07
HMDB0002261	0.611165	0.00428864	0.0126671	0.981074	acute:control	NEG	8.128	243.196	C14 H28 O3	2-Hydroxymyristic acid	-0.000279	-1.14227	92.5266	level2	mzCloud	NA	HMDB0002261	Lipids and lipid-like molecules	Fatty acids and conjugates	Fatty Acyls	Fatty acyls[FA]	NA	NA	NA	Non-significant	788204	777684	671906	756929	783212	778234	676368	792243	680716	723611	1.02346e+06	911674	727941	908569	1.37317e+06	568757	605236	999392	1.68097e+06	1.2307e+06	1.09692e+06	374624	389500	334289
HMDB0002430	3.78084	0.358843	0.475594	0.573794	acute:control	POS	8.542	591.315	C30 H48 O10	Chenodeoxycholic acid-3-<U+FFFD><U+FFFD>-D-glucuronide	21.9826	38679.6	76.9923	level2	BMDB2	NA	HMDB0002430	Lipids and lipid-like molecules	Steroidal glycosides	Steroids and steroid derivatives	Steroids and derivatives	NA	NA	NA	Non-significant	419748	320557	256156	361167	379721	298778	358922	271048	330635	333356	226969	48063.7	420231	64660.4	180317	61632	214922	267178	238942	61462.8	62575.5	78566.4	69795.3	3.59115e+06
HMDB0002641	0.758984	0.00687457	0.0185609	0.660224	acute:control	POS	1.363	182.081	C9 H8 O3	2-Hydroxycinnamic acid	6.53e-05	0.397758	92.5155	level2	Public	C01772	HMDB0002641	Phenylpropanoids and polyketides	Hydroxycinnamic acids and derivatives	Cinnamic acids and derivatives	Polyketides[PK]	Amino acid metabolism	Phenylalanine metabolism	map00360 Phenylalanine metabolism; map00940 Phenylpropanoid biosynthesis; map01100 Metabolic pathways; map01110 Biosynthesis of secondary metabolites; map01120 Microbial metabolism in diverse environments	Non-significant	1573900867	1509688197	1825604618	1649607658	1429900114	1609462663	1735583842	1539115962	1629264707	1603670466	1797017442	2629912631	2439873339	1801575177	2460050763	1940715625	1558205146	2004909952	2177943633	1568007642	1565390801	2018327255	1862699216	1895451582
HMDB0002712	1.00126	0.920297	0.943	0.0916794	acute:control	POS	3.378	165.055	C6 H12 O5	1,5-Anhydrosorbitol	-0.0209698	-127.812	65.8719	level2	Decode	C07326	HMDB0002712	Organic oxygen compounds	Carbohydrates and carbohydrate conjugates	Organooxygen compounds	Carbohydrates	NA	NA	NA	Non-significant	1.79903e+06	1.85556e+06	1.90741e+06	1.79512e+06	1.79656e+06	1.76563e+06	1.86733e+06	1.65407e+06	1.80568e+06	1.68099e+06	1.31511e+06	3.11579e+06	2.18325e+06	1.2731e+06	1.75198e+06	2.13498e+06	1.64052e+06	2.64274e+06	1.91411e+06	1.41459e+06	1.13112e+06	1.79798e+06	1.50428e+06	1.95784e+06
HMDB0002925	0.67211	0.00141915	0.00512172	0.913777	acute:control	NEG	10.234	305.248	C20 H34 O2	8Z,11Z,14Z-Eicosatrienoic acid	-0.000203	-0.66439	90.3345	level2	mzCloud	C03242	HMDB0002925	Lipids and lipid-like molecules	Fatty acids and conjugates	Fatty Acyls	Fatty acyls[FA]	Lipid metabolism	Linoleic acid metabolism	map00591 Linoleic acid metabolism; map01040 Biosynthesis of unsaturated fatty acids; map01100 Metabolic pathways	Non-significant	1.23353e+07	1.20491e+07	1.14825e+07	1.13316e+07	1.15268e+07	1.26304e+07	9.31602e+06	1.23499e+07	1.00012e+07	1.13543e+07	1.3054e+07	1.11936e+07	2.03979e+07	2.07692e+07	1.67789e+07	1.7667e+07	1.21011e+07	1.1515e+07	1.86083e+07	2.02443e+07	2.25203e+07	8.19758e+06	1.44239e+07	1.23619e+07
HMDB0002998	2.34967	0.418263	0.529102	0.5427	acute:control	POS	8.74	465.334	C29 H46 O3	Testosterone decanoate	0.000354	0.79985	70.341	level2	mzCloud	C14607	HMDB0002998	NA	NA	NA	NA	NA	NA	NA	Non-significant	871189	910285	842318	928130	822137	840321	871131	757754	853021	788728	621580	299043	658784	39135.9	1.03683e+06	343612	349243	1.2522e+06	1.07404e+06	55428.9	146953	2.08518e+06	1.04275e+06	2.35302e+06
HMDB0003012	1.6578	3.17e-05	0.000270408	1.11435	acute:control	POS	2.503	94.0653	C6 H7 N	Aniline	0.000137	1.47439	90.2596	level2	BMDB	C00292	HMDB0003012	Benzenoids	Aniline and substituted anilines	Benzene and substituted derivatives	Benzene and derivatives	Xenobiotics biodegradation and metabolism	Aminobenzoate degradation	map00627 Aminobenzoate degradation; map01120 Microbial metabolism in diverse environments	Up	1.98296e+07	1.89532e+07	1.93249e+07	1.88323e+07	1.88585e+07	1.94692e+07	1.97595e+07	1.87136e+07	1.95198e+07	1.94799e+07	1.43694e+07	2.61966e+07	2.02626e+07	1.45819e+07	1.97468e+07	1.67675e+07	1.85353e+07	1.38439e+07	1.33486e+07	1.29316e+07	1.11491e+07	2.11086e+07	2.48299e+07	2.7543e+07
HMDB0003073	0.738759	0.00196839	0.00668878	0.761672	acute:control	POS	8.441	279.232	C18 H30 O2	Gamma-linolenic acid	-0.000137	-0.491789	81.847	level2	BMDB	C06426	HMDB0003073	Lipids and lipid-like molecules	Lineolic acids and derivatives	Fatty Acyls	Fatty acyls[FA]	Lipid metabolism	Linoleic acid metabolism	map00591 Linoleic acid metabolism; map01040 Biosynthesis of unsaturated fatty acids; map01100 Metabolic pathways	Non-significant	2.267e+06	2.11694e+06	2.12622e+06	2.16397e+06	2.21015e+06	1.94267e+06	2.27695e+06	2.14509e+06	2.15369e+06	2.45928e+06	2.38086e+06	2.36498e+06	2.27001e+06	1.97358e+06	2.39365e+06	2.90163e+06	2.119e+06	2.51705e+06	3.69643e+06	3.84513e+06	3.09464e+06	1.89147e+06	1.60287e+06	1.94917e+06
HMDB0003099	1.06292	0.714975	0.785932	0.191396	acute:control	POS	2.353	183.051	C6 H6 N4 O3	1-Methyluric acid	0.000178	0.9802	76.9131	level2	mzCloud	C16359	HMDB0003099	Organoheterocyclic compounds	Purines and purine derivatives	Imidazopyrimidines	Purines and derivatives	Biosynthesis of other secondary metabolites	Caffeine metabolism	map00232 Caffeine metabolism	Non-significant	2.19083e+06	2.15299e+06	2.07366e+06	2.13573e+06	2.10939e+06	2.13013e+06	1.51184e+06	1.98635e+06	2.0371e+06	2.16815e+06	1.60485e+06	4.26594e+06	2.48648e+06	1.82345e+06	1.40826e+06	2.42759e+06	2.90087e+06	2.31473e+06	2.43441e+06	1.56704e+06	1.4238e+06	1.80615e+06	1.64136e+06	3.76814e+06
HMDB0003229	0.616654	0.0031084	0.00964663	0.909659	acute:control	POS	8.763	255.232	C16 H30 O2	Palmitoleic acid	8.62e-05	0.339167	95.7644	level2	BMDB	C08362	HMDB0003229	Lipids and lipid-like molecules	Fatty acids and conjugates	Fatty Acyls	Fatty acyls[FA]	Lipid metabolism	Fatty acid biosynthesis	map00061 Fatty acid biosynthesis	Non-significant	1.64034e+07	1.6122e+07	1.59581e+07	1.58189e+07	1.61167e+07	1.58994e+07	1.55786e+07	1.98155e+07	1.4908e+07	1.60776e+07	2.54068e+07	1.40614e+07	1.529e+07	1.53299e+07	1.50376e+07	1.44265e+07	1.38751e+07	2.99784e+07	3.07672e+07	2.75087e+07	2.51817e+07	1.19862e+07	7.53477e+06	8.86501e+06
HMDB0003252	1.57246	0.130003	0.216067	0.931051	acute:control	POS	7.276	393.225	C20 H34 O6	Thromboxane B2	21.9818	59372.5	93.5921	level2	mzCloud	C05963	HMDB0003252	Lipids and lipid-like molecules	Eicosanoids	Fatty Acyls	Fatty acyls[FA]	Lipid metabolism	Arachidonic acid metabolism	map00590 Arachidonic acid metabolism; map01100 Metabolic pathways; map04726 Serotonergic synapse; map04976 Bile secretion	Non-significant	3.86813e+06	5.57577e+06	5.3196e+06	5.34464e+06	4.48256e+06	5.30493e+06	4.85164e+06	4.74263e+06	4.43433e+06	4.84971e+06	50770.8	6.04784e+06	1.03157e+06	1.50738e+06	5.95576e+06	6.17167e+06	9.37337e+06	2.64146e+06	7.55239e+06	5.75215e+06	2.63562e+06	6.20588e+06	1.02792e+07	9.29584e+06
HMDB0003331	1.20188	0.0291551	0.0634317	0.517541	acute:control	POS	2.79	282.12	C11 H15 N5 O4	1-Methyladenosine	9.41e-05	0.334608	87.2354	level2	BMDB	C02494	HMDB0003331	Nucleosides, nucleotides, and analogues	NA	Purine nucleosides	Purines and derivatives	NA	NA	NA	Non-significant	3.75446e+06	3.76156e+06	3.76118e+06	3.7302e+06	3.80732e+06	3.72625e+06	4.02113e+06	3.8518e+06	3.87291e+06	4.27072e+06	4.40485e+06	5.91238e+06	5.27671e+06	4.19916e+06	3.97806e+06	4.92969e+06	3.78475e+06	4.61708e+06	4.44936e+06	4.26264e+06	3.74367e+06	5.33867e+06	6.09459e+06	4.86642e+06
HMDB0003355	3.46998	0.000163642	0.000948023	1.55391	acute:control	POS	9.761	118.086	C5 H12 N O2	5-Aminopentanoic acid	-1.00763	-8532.98	92.0752	level2	Decode	C00431	HMDB0003355	Organic acids and derivatives	Amino acids, peptides, and analogues	Carboxylic acids and derivatives	Amino acids, peptides, and analogues	Amino acid metabolism	Lysine degradation	map00310 Lysine degradation; map00330 Arginine and proline metabolism; map01100 Metabolic pathways; map01120 Microbial metabolism in diverse environments	Up	2.77582e+07	2.81688e+07	2.71793e+07	2.7686e+07	1.01365e+07	2.97089e+07	2.89736e+07	2.89626e+07	2.97571e+07	2.70809e+07	2.77755e+07	2.21387e+07	2.67329e+07	2.8036e+07	8.63311e+06	1.0736e+07	2.37346e+07	1.00449e+07	8.23396e+06	9.19082e+06	7.95313e+06	3.36418e+07	3.11972e+07	1.84704e+08
HMDB0003423	0.914276	0.262668	0.379481	0.26345	acute:control	NEG	0.687	145.062	C5 H10 N2 O3	D-(-)-Glutamine	0.000103	0.708512	69.2952	level2	mzCloud	C00819	HMDB0003423	Organic acids and derivatives	Amino acids, peptides, and analogues	Carboxylic acids and derivatives	Amino acids, peptides, and analogues	Metabolism of other amino acids	D-Glutamine and D-glutamate metabolism	map00471 D-Glutamine and D-glutamate metabolism; map01100 Metabolic pathways	Non-significant	1.84823e+07	1.73615e+07	1.81198e+07	1.83758e+07	1.80237e+07	1.76836e+07	1.81948e+07	1.80362e+07	1.89951e+07	1.81464e+07	1.61552e+07	1.59788e+07	1.6973e+07	1.87658e+07	1.65597e+07	2.43933e+07	1.90559e+07	1.57686e+07	1.80871e+07	2.58361e+07	2.0702e+07	1.67942e+07	1.66322e+07	1.31164e+07
HMDB0003464	1.06936	0.554374	0.652733	0.205969	acute:control	POS	0.933	146.093	C5 H11 N3 O2	4-Guanidinobutyric acid	0.000104	0.714067	83.1096	level2	mzCloud	C01035	HMDB0003464	Organic acids and derivatives	Amino acids, peptides, and analogues	Carboxylic acids and derivatives	Amino acids, peptides, and analogues	Amino acid metabolism	Arginine and proline metabolism	map00330 Arginine and proline metabolism; map01100 Metabolic pathways	Non-significant	1.88993e+07	2.01755e+07	1.96248e+07	1.93031e+07	1.97506e+07	2.07747e+07	1.8576e+07	1.79981e+07	1.81898e+07	1.96039e+07	1.14386e+07	2.87998e+07	1.70078e+07	1.47056e+07	1.45805e+07	1.73129e+07	3.48231e+07	3.05361e+07	1.27755e+07	1.65923e+07	2.81495e+07	2.03464e+07	2.86594e+07	3.00746e+07
HMDB0004437	0.806114	0.662557	0.742942	0.168105	acute:control	POS	10.23	106.086	C4 H11 N O2	Diethanolamine	0.00016	1.52147	91.0715	level2	BMDB	C06772	HMDB0004437	Organic nitrogen compounds	Amines	Organonitrogen compounds	Amines	Lipid metabolism	Glycerophospholipid metabolism	map00564 Glycerophospholipid metabolism	Non-significant	3.39193e+07	4.46206e+07	3.15734e+07	4.24067e+07	3.43815e+07	3.5255e+07	3.08594e+07	3.56243e+07	3.20397e+07	4.89356e+07	1.67661e+08	2.27653e+07	3.26808e+07	3.47307e+07	4.66832e+07	3.70239e+07	4.5169e+07	2.98839e+07	4.43973e+07	5.02068e+07	3.63806e+07	4.02537e+07	3.73785e+07	2.85676e+07
HMDB0004586	0.988372	0.762481	0.824323	0.0878126	acute:control	NEG	7.074	165.092	C10 H14 O2	Perillic acid	4.74e-05	0.285177	88.3794	level2	Decode	C11924	HMDB0004586	Lipids and lipid-like molecules	Monoterpenoids	Prenol lipids	Terpenoids	Metabolism of terpenoids and polyketides	Limonene and pinene degradation	map00903 Limonene and pinene degradation	Non-significant	6.70774e+06	6.70378e+06	6.62303e+06	6.73412e+06	6.74832e+06	6.61008e+06	6.19067e+06	5.86819e+06	5.76511e+06	5.6863e+06	6.98101e+06	6.12108e+06	6.42252e+06	4.84827e+06	7.61453e+06	6.89107e+06	6.20737e+06	5.76353e+06	5.52418e+06	7.09736e+06	7.02157e+06	5.45397e+06	9.04999e+06	7.22902e+06
HMDB0004610	1.29403	0.00414029	0.0123386	0.642066	acute:control	POS	7.474	318.3	C18 H39 N O3	2-Amino-1,3,4-octadecanetriol	-0.000133	-0.419095	72.8938	level2	mzCloud	C12144	HMDB0004610	Organic nitrogen compounds	Amines	Organonitrogen compounds	Amines	Lipid metabolism	Sphingolipid metabolism	map00600 Sphingolipid metabolism; map01100 Metabolic pathways	Non-significant	2.67336e+07	2.69588e+07	2.69159e+07	2.79407e+07	2.66504e+07	2.51017e+07	2.67716e+07	2.69468e+07	2.63398e+07	2.65893e+07	1.72502e+07	9.5014e+06	1.77775e+07	2.13098e+07	1.7166e+07	1.91412e+07	1.29348e+07	1.71629e+07	1.78405e+07	1.89772e+07	2.10226e+07	2.39985e+07	2.14633e+07	1.70886e+07
HMDB0004666	0.879702	0.370572	0.485743	0.346631	acute:control	POS	8.447	343.263	C23 H38 O4	2-Arachidonoyl glycerol	-18.0108	-47612.6	63.7699	level2	mzCloud	C13856	HMDB0004666	Lipids and lipid-like molecules	NA	Endocannabinoids	Glycerolipids[GL]	NA	NA	map04080 Neuroactive ligand-receptor interaction; map04714 Thermogenesis; map04723 Retrograde endocannabinoid signaling	Non-significant	5.23557e+06	5.31526e+06	5.05131e+06	5.21939e+06	5.23152e+06	5.05076e+06	5.05039e+06	4.9427e+06	5.01213e+06	5.02789e+06	1.13053e+07	9.4981e+06	6.93963e+06	4.36035e+06	7.97018e+06	6.72071e+06	5.71977e+06	3.13663e+06	4.28762e+06	2.31506e+06	2.17539e+06	4.18212e+06	6.47772e+06	1.12005e+07
HMDB0004680	1.13396	0.411574	0.523413	0.385686	acute:control	POS	8.973	343.224	C20 H32 O3	16(R)-HETE	21.9819	68643	94.4928	level2	mzCloud	C14778	HMDB0004680	Lipids and lipid-like molecules	Eicosanoids	Fatty Acyls	Fatty acyls[FA]	Lipid metabolism	Arachidonic acid metabolism	map00590 Arachidonic acid metabolism	Non-significant	2.55897e+08	2.61778e+08	258871558	2.6565e+08	2.58152e+08	2.61835e+08	2.60227e+08	2.44829e+08	246682281	2.44584e+08	2.20523e+07	362936766	1.35108e+08	1.18719e+08	2.95866e+08	2.09315e+08	4.05676e+08	1.97658e+08	3.25743e+08	3.69161e+08	3.32504e+08	2.77529e+08	5.12461e+08	367156027
HMDB0004705	0.757454	0.912598	0.938281	0.091969	acute:control	NEG	8.377	313.238	C18 H34 O4	(+/-)12(13)-DiHOME	-0.000145	-0.461362	97.0466	level2	mzCloud	C14829	HMDB0004705	Lipids and lipid-like molecules	Fatty acids and conjugates	Fatty Acyls	Fatty acyls[FA]	Lipid metabolism	Linoleic acid metabolism	map00591 Linoleic acid metabolism	Non-significant	3.51264e+06	3.15848e+06	3.27554e+06	3.27994e+06	3.13488e+06	3.3746e+06	3.42218e+06	3.13768e+06	3.07075e+06	3.15009e+06	805761	5.49546e+06	1.12929e+06	786664	6.28023e+06	6.89725e+06	1.09126e+06	5.67555e+06	2.15811e+06	7.44531e+06	5.92716e+06	2.45848e+06	3.27701e+06	3.06538e+06
HMDB0005060	0.651917	0.00434779	0.0128173	0.925205	acute:control	NEG	10.512	307.264	C20 H36 O2	11(Z),14(Z)-Eicosadienoic acid	-0.000131	-0.423635	89.2048	level2	mzCloud	C16525	HMDB0005060	Lipids and lipid-like molecules	Fatty acids and conjugates	Fatty Acyls	Fatty acyls[FA]	Lipid metabolism	Biosynthesis of unsaturated fatty acids	map01040 Biosynthesis of unsaturated fatty acids	Non-significant	1.45916e+06	1.4055e+06	1.38323e+06	1.46793e+06	1.42349e+06	1.38494e+06	1.24885e+06	1.43388e+06	1.35036e+06	1.36647e+06	1.6734e+06	1.17751e+06	2.02914e+06	2.12239e+06	1.89499e+06	1.33526e+06	1.23813e+06	1.05484e+06	2.13455e+06	2.65354e+06	2.48501e+06	728636	1.51376e+06	1.01644e+06
HMDB0005998	1.4051	0.0927904	0.16463	0.689169	acute:control	NEG	9.017	319.228	C20 H32 O3	20-Hydroxy-(5Z,8Z,11Z,14Z)-eicosatetraenoic acid	-8.12e-05	-0.253616	76.7932	level2	mzCloud	C14748	HMDB0005998	Lipids and lipid-like molecules	Fatty acids and conjugates	Fatty Acyls	Fatty acyls[FA]	Lipid metabolism	Arachidonic acid metabolism	map00590 Arachidonic acid metabolism; map01100 Metabolic pathways; map04270 Vascular smooth muscle contraction	Non-significant	1.95231e+06	2.10414e+06	2.10772e+06	2.06909e+06	2.18421e+06	2.02266e+06	1.94701e+06	1.81472e+06	2.41581e+06	1.80871e+06	359064	2.32769e+06	1.12444e+06	849717	2.27525e+06	2.56229e+06	2.78169e+06	1.88507e+06	2.92618e+06	2.59448e+06	1.42122e+06	2.76583e+06	3.7927e+06	2.45169e+06
HMDB0006294	1.11009	0.117315	0.199105	0.297847	acute:control	NEG	9.579	271.228	C16 H32 O3	16-Hydroxyhexadecanoic acid	-0.000326	-1.19928	93.2963	level2	mzCloud	C18218	HMDB0006294	Lipids and lipid-like molecules	Fatty acids and conjugates	Fatty Acyls	Fatty acyls[FA]	Lipid metabolism	Cutin, suberine and wax biosynthesis	map00073 Cutin, suberine and wax biosynthesis; map01100 Metabolic pathways	Non-significant	1.22769e+07	1.19341e+07	1.18709e+07	1.19141e+07	1.21325e+07	1.23146e+07	11728639	1.19447e+07	1.13646e+07	1.11136e+07	1.45286e+07	9.44943e+06	16507469	1.69054e+07	14802215	1.45759e+07	1.6567e+07	1.34877e+07	1.52884e+07	1.49668e+07	1.21862e+07	1.35832e+07	1.72358e+07	1.31844e+07
HMDB0006528	0.922414	0.741252	0.807313	0.15648	acute:control	NEG	10.194	329.248	C22 H34 O2	Docosapentaenoic acid	-0.000117	-0.354681	89.3045	level2	mzCloud	C16513	HMDB0006528	Lipids and lipid-like molecules	Fatty acids and conjugates	Fatty Acyls	Fatty acyls[FA]	Lipid metabolism	Biosynthesis of unsaturated fatty acids	map01040 Biosynthesis of unsaturated fatty acids	Non-significant	7.61924e+06	7.20905e+06	6.59269e+06	7.43954e+06	6.878e+06	7.90516e+06	6.18133e+06	8.03933e+06	6.40689e+06	7.1686e+06	8.30519e+06	4.23696e+06	8.33564e+06	9.68757e+06	7.2259e+06	6.80231e+06	7.25387e+06	5.40035e+06	1.01217e+07	1.70965e+07	8.59624e+06	7.58773e+06	9.11646e+06	1.00048e+07
HMDB0010720	0.874306	0.0562056	0.109082	0.41399	acute:control	NEG	0.644	85.0295	C4 H6 O2	Crotonic acid	7.18e-06	0.0834719	90.4414	level2	mzCloud	C01771	HMDB0010720	Lipids and lipid-like molecules	Fatty acids and conjugates	Fatty Acyls	Fatty acyls[FA]	NA	NA	NA	Non-significant	3.05359e+06	3.0486e+06	3.07649e+06	4.33698e+06	3.71152e+06	3.3123e+06	3.7574e+06	3619185	4.10868e+06	4.24117e+06	3.43926e+06	2.5038e+06	4.27985e+06	3.68503e+06	3.52922e+06	4.30189e+06	3.87221e+06	4.08315e+06	3.41317e+06	3.88636e+06	3.82986e+06	2.25897e+06	3.16394e+06	2.74799e+06
HMDB0010731	0.798269	0.0503465	0.0997987	0.593312	acute:control	NEG	9.021	243.196	C14 H28 O3	(R)-3-Hydroxy myristic acid	-0.000246	-1.00631	90.938	level2	mzCloud	C22001	HMDB0010731	Lipids and lipid-like molecules	Fatty acids and conjugates	Fatty Acyls	Fatty acyls[FA]	NA	NA	NA	Non-significant	2.91904e+06	3.07272e+06	2.99957e+06	2.9761e+06	3.03666e+06	2.91864e+06	2.81585e+06	2.80481e+06	3.19744e+06	2.76632e+06	2.76121e+06	4.74902e+06	3.62602e+06	3.04869e+06	3.05792e+06	2.93042e+06	2.61186e+06	2.89341e+06	5.03497e+06	2.98375e+06	3.13598e+06	1.44029e+06	2.9773e+06	2.05015e+06
HMDB0011538	0.61511	0.731052	0.79851	0.204413	acute:control	POS	9.573	377.266	C21 H38 O4	2-Linoleoyl glycerol	21.982	62047.5	75.1309	level2	mzCloud	NA	HMDB0011538	Lipids and lipid-like molecules	Lineolic acids and derivatives	Fatty Acyls	Fatty acyls[FA]	NA	NA	NA	Non-significant	1.16422e+07	1.16872e+07	1.10925e+07	1.25397e+07	1.12777e+07	1.16344e+07	1.09252e+07	1.10713e+07	1.09327e+07	1.07061e+07	1.48096e+07	3.53437e+06	1.30374e+07	2.3424e+07	1.21842e+07	7.15265e+06	4.70383e+07	3.50558e+06	664423	2.38564e+07	1.7282e+07	5.65858e+06	1.65496e+07	3.43466e+06
HMDB0011621	0.263221	0.000271815	0.001403	1.61946	acute:control	NEG	4.514	204.067	C11 H11 N O3	Cinnamoylglycine	-0.000103	-0.504396	84.6284	level2	Decode	NA	HMDB0011621	Organic acids and derivatives	Amino acids, peptides, and analogues	Carboxylic acids and derivatives	Amino acids, peptides, and analogues	NA	NA	NA	Down	241230	243485	253370	244077	257039	239819	219009	241061	239036	227771	518089	276367	474230	220404	233367	336906	1.08666e+06	49971.3	512579	310251	230160	63374.3	56454.8	81154.4
HMDB0012328	0.276207	2.95e-07	8.21e-06	1.89816	acute:control	NEG	9.916	253.217	C16 H30 O2	Palmitelaidic acid	-0.00028	-1.0995	88.441	level2	mzCloud	NA	HMDB0012328	Lipids and lipid-like molecules	Fatty acids and conjugates	Fatty Acyls	Fatty acyls[FA]	NA	NA	NA	Down	2.382e+07	2.21068e+07	2.1544e+07	2.26622e+07	2.18933e+07	2.26435e+07	2.12966e+07	2.18451e+07	2.29135e+07	2.28316e+07	3.06549e+07	2.76151e+07	3.03775e+07	3.49855e+07	3.89572e+07	2.74096e+07	2.05945e+07	2.22024e+07	5.38317e+07	3.65185e+07	4.25925e+07	6.35229e+06	7.81439e+06	5.42765e+06
HMDB0013211	6.56426	0.000328843	0.00163263	1.78139	acute:control	POS	6.071	181.084	C8 H14 O3	Alpha-Ketooctanoic acid	8.67e-05	0.548555	77.9188	level2	Decode	NA	HMDB0013211	Organic acids and derivatives	Medium-chain keto acids and derivatives	Keto acids and derivatives	Organic acids	NA	NA	NA	Up	5.21588e+06	5.44557e+06	5.16316e+06	5.08593e+06	5.32264e+06	5.13468e+06	5.23412e+06	5.3074e+06	5.2202e+06	5.27832e+06	1.46083e+06	1.24763e+06	577521	1.83474e+06	2.01018e+06	885849	2.08546e+06	3.08995e+06	1.21272e+06	4.7224e+06	1.785e+06	1.15337e+07	3.73797e+06	1.90454e+06
HMDB0013245	1.02783	0.967682	0.97758	0.0911261	acute:control	NEG	4.117	192.067	C10 H11 N O3	3-Methylhippuric acid	-1.19e-05	-0.0615606	86.6733	level2	mzCloud	NA	HMDB0013245	Organic acids and derivatives	Amino acids, peptides, and analogues	Carboxylic acids and derivatives	Amino acids, peptides, and analogues	NA	NA	NA	Non-significant	469345	490075	489586	499498	515165	478252	494835	473142	473461	526130	365401	816914	839965	179818	460007	971056	756532	840589	390710	48543.8	40587	877089	135088	771882
HMDB0013247	1.65412	0.0644606	0.121998	0.729072	acute:control	NEG	5.716	221.082	C12 H14 O4	Monobutyl phthalate	-0.000122	-0.548753	93.7773	level2	mzCloud	NA	HMDB0013247	Benzenoids	Benzoic acids and derivatives	Benzene and substituted derivatives	Benzene and derivatives	NA	NA	NA	Non-significant	3.91472e+06	3.80199e+06	3.99679e+06	3.90771e+06	3.90596e+06	3.80388e+06	3.81718e+06	3.84569e+06	3.77702e+06	3.7885e+06	3.02228e+06	1.67797e+06	3.76236e+06	2.1676e+06	2.70372e+06	2.56368e+06	5.99646e+06	5.63401e+06	4.98013e+06	1.27698e+06	1.21598e+06	6771276	7.40624e+06	1.00137e+07
HMDB0013248	1.25155	0.189972	0.290158	0.570767	acute:control	NEG	7.997	277.144	C16 H22 O4	Mono(2-ethylhexyl) phthalate (MEHP)	-0.000245	-0.881967	89.6989	level2	mzCloud	C03343	HMDB0013248	Benzenoids	Benzoic acids and derivatives	Benzene and substituted derivatives	Benzene and derivatives	NA	NA	NA	Non-significant	485053	491058	485292	524485	490444	481026	481151	478084	477202	465397	261454	1.31379e+06	321656	476611	401088	300400	828074	501539	181481	387457	235616	731728	631124	784606
HMDB0014398	1.0732	0.399969	0.511873	0.431426	acute:control	POS	7.308	345.242	C22 H32 O3	Medrysone	-0.000252	-0.730883	74.6178	level2	mzCloud	C14643	HMDB0014398	Lipids and lipid-like molecules	Pregnane steroids	Steroids and steroid derivatives	Steroids and derivatives	NA	NA	NA	Non-significant	1.736e+06	1.8454e+06	1.74217e+06	1.73393e+06	1.73829e+06	1.73517e+06	1.6107e+06	1.62211e+06	1.67251e+06	1.77853e+06	1.14072e+06	5.39979e+06	2.97387e+06	1.1994e+06	1.44159e+06	1.87644e+06	1.89489e+06	1.24165e+06	1.59427e+06	354177	295585	1.84241e+06	1.15693e+06	6.87403e+06
HMDB0014581	0.481574	0.515661	0.618982	0.354221	acute:control	POS	2.086	137.046	C5 H4 N4 O	Allopurinol	0.000169	1.24588	95.482	level2	Decode	NA	HMDB0014581	Organoheterocyclic compounds	Pyrazolo[3,4-d]pyrimidines	Pyrazolopyrimidines	Organoheterocyclic compounds	NA	NA	NA	Non-significant	5.67787e+06	5.91666e+06	5.58731e+06	4.98996e+06	5.55368e+06	4.7305e+06	4.75517e+06	4.51343e+06	5.45653e+06	6.18432e+06	1.60518e+06	2.9217e+06	1.35914e+06	799140	1.97761e+06	3.79244e+07	3.16788e+06	814383	2.21712e+07	1.98839e+06	1.33498e+06	1.86993e+06	6.2987e+06	3.81793e+06
HMDB0014691	0.751962	0.0686541	0.128656	0.530736	acute:control	POS	4.241	76.0394	C2 H5 N O2	Acetohydroxamic acid	8.17e-05	1.08944	97.2629	level2	mzCloud	C06808	HMDB0014691	Organic acids and derivatives	Carboxylic acid derivatives	Carboxylic acids and derivatives	Organic acids	NA	NA	NA	Non-significant	4.7497e+06	4.56415e+06	4.61763e+06	4.67831e+06	4.71265e+06	4.66929e+06	4.81625e+06	4.61939e+06	4.76374e+06	4.72028e+06	3.12615e+06	9.05634e+06	5.33858e+06	4.98274e+06	6.09187e+06	3.23294e+06	8.20265e+06	5.50799e+06	4.75601e+06	8.35487e+06	5.71725e+06	3.81077e+06	3.04787e+06	5.7201e+06
HMDB0015057	0.256073	1.01e-05	0.000116755	2.01238	acute:control	POS	9.069	468.309	C29 H41 N O4	Buprenorphine	-0.00186165	-3.98381	60.6249	level2	Public	C08007	HMDB0015057	Benzenoids	NA	Phenanthrenes and derivatives	Benzene and derivatives	NA	NA	NA	Down	2.18044e+07	2.24871e+07	2.18094e+07	2.20393e+07	2.18946e+07	2.08975e+07	19213789	1.94613e+07	1.97481e+07	2.09536e+07	2.8018e+07	1.87347e+07	2.08751e+07	1.93642e+07	2.15742e+07	1.58561e+07	3.56196e+07	2.43632e+07	1.99132e+07	1.39478e+07	2.56332e+07	2.81672e+06	1.89332e+07	1.18287e+07
HMDB0015503	2.4986	0.000157683	0.000926189	1.47112	acute:control	POS	2.305	189.102	C11 H12 N2 O	Phenazone	0.00022	1.16764	78.5418	level2	mzCloud	C13244	HMDB0015503	Organoheterocyclic compounds	Pyrazoles	Azoles	Organoheterocyclic compounds	NA	NA	NA	Up	4.83318e+06	5.14234e+06	5.36776e+06	4.87932e+06	6.00499e+06	6.39833e+06	4.85478e+06	5.02439e+06	5.17966e+06	6.71004e+06	1.26074e+06	6.5011e+06	5.24964e+06	9.73953e+06	3.39575e+06	6.26634e+06	3.55574e+06	5.69001e+06	5.48324e+06	7.66853e+06	3.17025e+06	1.571e+07	8.02195e+06	6.79615e+06
HMDB0029563	0.633712	0.00357315	0.0109214	0.869269	acute:control	POS	5.155	139.075	C8 H10 O2	3-Acetyl-2,5-dimethylfuran	0.000116	0.840897	75.7331	level2	mzCloud	NA	HMDB0029563	Organic oxygen compounds	Carbonyl compounds	Organooxygen compounds	Organic oxygen compounds	NA	NA	NA	Non-significant	2.15104e+06	2.14674e+06	2.00411e+06	2.14573e+06	1.93367e+06	1.95348e+06	2.05046e+06	1.99965e+06	2.10844e+06	1.99722e+06	3.25268e+06	3.99263e+06	4.34477e+06	3.56342e+06	2.9871e+06	1.90241e+06	2.08313e+06	2.18755e+06	3.29833e+06	1.80068e+06	1.75593e+06	1.60076e+06	2.27408e+06	1.62546e+06
HMDB0029581	0.686923	0.00126728	0.00470502	0.862689	acute:control	POS	3.526	113.06	C6 H8 O2	Sorbic acid	0.000134	1.19837	68.1508	level2	mzCloud	D02411	HMDB0029581	Lipids and lipid-like molecules	Fatty acids and conjugates	Fatty Acyls	Fatty acyls[FA]	NA	NA	NA	Non-significant	4.54716e+06	4.6179e+06	4.66898e+06	3.83704e+06	4.57785e+06	4.50702e+06	4.67809e+06	4.82281e+06	4.82852e+06	4.72656e+06	5.0724e+06	6.98248e+06	6.65146e+06	5.07316e+06	3.83429e+06	4.53136e+06	5.06585e+06	3.09509e+06	4.47059e+06	4.26048e+06	5.50533e+06	2.87405e+06	4.48599e+06	4.15664e+06
HMDB0029666	0.693297	0.307683	0.426009	0.424222	acute:control	NEG	3.544	153.019	C7 H6 O4	2,4-Dihydroxybenzoic acid	8.73e-05	0.566546	92.9799	level2	mzCloud	NA	HMDB0029666	Benzenoids	Benzoic acids and derivatives	Benzene and substituted derivatives	Benzene and derivatives	NA	NA	NA	Non-significant	3.03226e+06	2.97108e+06	3.12926e+06	3.02319e+06	3.09851e+06	3.01199e+06	2.97006e+06	3.03898e+06	2.93803e+06	2.93581e+06	3.42701e+06	1.47569e+06	2.85311e+06	1.01566e+06	2.36424e+06	3.58916e+06	5.49126e+06	7.20988e+06	1.64754e+06	1.14172e+07	2.04505e+06	2.86383e+06	1.28877e+06	1.45353e+06
HMDB0029683	0.611438	0.000804441	0.00325414	1.01467	acute:control	NEG	9.816	347.259	C22 H36 O3	Anacardic acid	-9.19e-05	-0.263812	73.2719	level2	mzCloud	C10759	HMDB0029683	Benzenoids	Benzoic acids and derivatives	Benzene and substituted derivatives	Benzene and derivatives	NA	NA	NA	Down	931280	964876	826400	1.04019e+06	836023	815748	920646	908411	800697	847255	951878	937833	1.79675e+06	1.21364e+06	972814	1.15315e+06	745094	742288	1.52709e+06	1.36028e+06	882165	461655	756122	647384
HMDB0029703	2.68252	2.59e-05	0.000235393	1.50563	acute:control	POS	5.965	152.071	C8 H9 N O2	Methyl-2-aminobenzoate	3.73e-05	0.246685	73.0141	level2	mzCloud	C20634	HMDB0029703	Benzenoids	Benzoic acids and derivatives	Benzene and substituted derivatives	Benzene and derivatives	NA	NA	NA	Up	1.18185e+06	1.05954e+06	1.16387e+06	1.09791e+06	1.08453e+06	1.23009e+06	985796	1.23383e+06	1.19664e+06	1.20032e+06	797548	1.0433e+06	779733	1.03946e+06	842619	790255	1.0517e+06	1.08032e+06	659676	1.4236e+06	802651	2.60578e+06	1.09638e+06	1.72397e+06
HMDB0029737	1.41958	0.000529983	0.00234808	0.865352	acute:control	POS	3.509	146.06	C9 H7 N O	Indole-3-carboxaldehyde	5.35e-05	0.368981	60.4937	level2	BMDB2	C08493	HMDB0029737	Organoheterocyclic compounds	Indoles	Indoles and derivatives	Indoles	NA	NA	NA	Non-significant	1.10342e+06	993636	1.02703e+06	1.01866e+06	985102	1.11328e+06	1.11422e+06	1085528	1.15294e+06	1.06401e+06	776588	1.378e+06	1.27617e+06	1.04737e+06	687272	880416	1.10469e+06	1.08944e+06	920523	833121	800083	1.49567e+06	1.27037e+06	1.87589e+06
HMDB0030524	0.953387	0.814202	0.865357	0.161386	acute:control	POS	5.876	167.994	C7 H5 N S2	2-Mercaptobenzothiazole	0.000249	1.48986	76.393	level2	mzCloud	C14437	HMDB0030524	Organoheterocyclic compounds	NA	Benzothiazoles	Organoheterocyclic compounds	NA	NA	NA	Non-significant	814581	867136	845167	872821	928457	934011	837648	843993	820566	905928	890668	3.64279e+06	1.31663e+06	614223	602935	507368	448976	1.06877e+06	341037	1.08365e+06	560385	1.06094e+06	677456	1.34129e+06
HMDB0031195	1.46986	0.0414345	0.0850258	0.607014	acute:control	POS	6.156	139.112	C9 H14 O	Isophorone	6.14e-05	0.444819	82.7075	level2	mzCloud	C14743	HMDB0031195	Organic oxygen compounds	Carbonyl compounds	Organooxygen compounds	Organic oxygen compounds	NA	NA	NA	Non-significant	9.53348e+06	9.69096e+06	9.80773e+06	9.85068e+06	9.94455e+06	1.06123e+07	1.13887e+07	1.2389e+07	1.25261e+07	1.27472e+07	1.52835e+06	1.12395e+06	1.55486e+06	1.51716e+06	1.08026e+06	1.58361e+06	1.17396e+06	1.21066e+06	1.06362e+06	1.1874e+06	1.94477e+06	1.40283e+06	1.49341e+06	797849
HMDB0031208	1.6467	0.13038	0.216539	0.786591	acute:control	POS	9.29	163.112	C11 H14 O	Valerophenone	0.000235	1.45011	62.3832	level2	mzCloud	NA	HMDB0031208	Organic oxygen compounds	Carbonyl compounds	Organooxygen compounds	Organic oxygen compounds	NA	NA	NA	Non-significant	8.24344e+06	7.77786e+06	8.24344e+06	7.99181e+06	8.17151e+06	8.31607e+06	7.75898e+06	8.54609e+06	8.43351e+06	7.9353e+06	1.97889e+06	1.53326e+06	1.56585e+07	2.89747e+06	1.6006e+06	1.78315e+07	2.02339e+06	858351	1.91785e+06	1.98811e+07	2.46701e+06	5.14653e+06	3.65691e+06	1.2272e+07
HMDB0031217	1.29937	0.510535	0.614015	0.377565	acute:control	POS	8.136	89.0598	C4 H8 O2	Ethyl acetate	0.000104	1.18589	77.1125	level2	Decode	C00849	HMDB0031217	Organic acids and derivatives	Carboxylic acid derivatives	Carboxylic acids and derivatives	Organic acids	NA	NA	NA	Non-significant	1.04378e+07	7.75115e+06	9.94849e+06	1.02355e+07	9.63193e+06	8.9996e+06	1.01814e+07	1.02397e+07	1.01771e+07	1.00135e+07	9.56936e+06	7.48248e+07	9.23413e+06	1.06459e+07	9.45656e+06	1.02623e+07	8.1804e+06	9.69035e+06	8.80481e+06	1.1547e+07	1.0888e+07	1.30973e+07	1.09988e+07	8.73571e+06
HMDB0031459	0.323941	9.81e-07	1.95e-05	1.6312	acute:control	POS	4.718	137.06	C8 H8 O2	3-Methoxybenzaldehyde	0.000141	1.03471	83.9016	level2	mzCloud	NA	HMDB0031459	Benzenoids	Benzoyl derivatives	Benzene and substituted derivatives	Benzene and derivatives	NA	NA	NA	Down	4.2268e+06	4.10906e+06	3.86024e+06	4.29008e+06	4.16976e+06	4.18915e+06	4.0793e+06	4.31741e+06	4.1921e+06	4.31478e+06	4.61956e+06	1.27035e+07	7.19778e+06	3.23565e+06	7.67562e+06	5.9291e+06	6.06207e+06	2.8499e+06	6.30712e+06	6.36773e+06	6.11866e+06	1.72681e+06	1.54089e+06	3.02538e+06
HMDB0031518	0.65659	0.0247092	0.0551855	0.798486	acute:control	NEG	0.625	133.014	C4 H6 O5	D-(+)-Malic acid	6.9e-05	0.51516	94.295	level2	mzCloud	C00497	HMDB0031518	Organic acids and derivatives	Beta hydroxy acids and derivatives	Hydroxy acids and derivatives	Organic acids	Carbohydrate metabolism	Butanoate metabolism	map00650 Butanoate metabolism; map01100 Metabolic pathways	Non-significant	5.49224e+07	5.31302e+07	5.72761e+07	6.39424e+07	6.16117e+07	6.79418e+07	5.71352e+07	6.04548e+07	6.19318e+07	6.3519e+07	5.29982e+07	9.93699e+07	5.89772e+07	40744293	4.31242e+07	4.93749e+07	8.67034e+07	8.61425e+07	6.5096e+07	2.78293e+07	4.34355e+07	2.38827e+07	3.73825e+07	9.51434e+07
HMDB0032538	2.56322	0.00851009	0.0222285	1.03827	acute:control	POS	9.257	150.113	C6 H15 N O3	Triethanolamine	0.000208	1.39343	88.6408	level2	mzCloud	C06771	HMDB0032538	Organic nitrogen compounds	Amines	Organonitrogen compounds	Amines	Lipid metabolism	Glycerophospholipid metabolism	map00564 Glycerophospholipid metabolism	Up	2.13258e+07	2.1687e+07	2.03886e+07	2.15688e+07	2.20595e+07	2.30822e+07	2.12126e+07	2.21914e+07	2.08143e+07	2.05847e+07	1.97948e+07	1.55958e+07	1.88705e+07	2.31571e+07	2.10865e+07	2.39281e+07	1.68364e+07	1.89529e+07	1.79078e+07	2.33907e+07	2.17481e+07	3.57908e+07	2.34287e+07	1.93609e+07
HMDB0032573	0.825809	0.709749	0.782035	0.170116	acute:control	POS	7.743	167.07	C9 H10 O3	Ethyl paraben	-0.000183	-1.10305	61.1568	level2	mzCloud	D01647	HMDB0032573	Benzenoids	Benzoic acids and derivatives	Benzene and substituted derivatives	Benzene and derivatives	NA	NA	NA	Non-significant	2.22116e+06	2.209e+06	2.49568e+06	2.18189e+06	1.96346e+06	2.30564e+06	2.15701e+06	2.06681e+06	1.95072e+06	2.181e+06	61246.5	93861	34807.9	53307.5	422273	48018.2	40291.4	37167	66616.8	54049.8	42380.3	78560	39976.8	53537.8
HMDB0032797	0.871269	0.580343	0.674806	0.129253	acute:control	NEG	5.409	209.118	C12 H18 O3	Jasmonic acid	-7.36e-05	-0.35012	89.6857	level2	Public	C08491	HMDB0032797	Lipids and lipid-like molecules	Lineolic acids and derivatives	Fatty Acyls	Fatty acyls[FA]	Lipid metabolism	alpha-Linolenic acid metabolism	map00592 alpha-Linolenic acid metabolism; map01060 Biosynthesis of plant secondary metabolites; map01070 Biosynthesis of plant hormones; map01100 Metabolic pathways; map01110 Biosynthesis of secondary metabolites; map04075 Plant hormone signal transduction	Non-significant	1.47983e+06	1.43542e+06	1.46028e+06	1.45933e+06	1.49702e+06	1.43836e+06	1.43083e+06	1.51525e+06	1.45447e+06	1.47846e+06	1.46335e+06	1.96431e+06	3.0096e+06	1.66234e+06	2.33494e+06	1.03695e+06	1.85782e+06	2.49357e+06	864571	1.58141e+06	651215	1.42348e+06	954642	657311
HMDB0033115	1.3945	0.000253146	0.00132728	0.843542	acute:control	POS	3.315	144.081	C10 H9 N	6-Methylquinoline	0.000153	1.07058	85.4015	level2	mzCloud	NA	HMDB0033115	Organoheterocyclic compounds	NA	Quinolines and derivatives	Organoheterocyclic compounds	NA	NA	NA	Non-significant	3.60355e+07	3.55925e+07	37232342	3.75354e+07	3.82459e+07	3.66931e+07	4.16542e+07	4.24724e+07	4.363e+07	4.31226e+07	4.05295e+07	4.04121e+07	3.73188e+07	4.92959e+07	2.46755e+07	3.6751e+07	3.36639e+07	4.42832e+07	2.90087e+07	3.83478e+07	3.65735e+07	6.5145e+07	4.99891e+07	4.279e+07
HMDB0033244	0.864046	0.735864	0.803159	0.0531409	acute:control	POS	7.021	301.141	C16 H22 O4	Dibutyl phthalate	21.982	79028.7	83.3156	level2	Public	C14214	HMDB0033244	Benzenoids	Benzoic acids and derivatives	Benzene and substituted derivatives	Benzene and derivatives	NA	NA	NA	Non-significant	1.77788e+07	1.84463e+07	1.71404e+07	1.68105e+07	1.70846e+07	1.73461e+07	1.64931e+07	1.48678e+07	1.4883e+07	1.54987e+07	2.23139e+07	4.72993e+07	1.78003e+07	2.08583e+07	1.74653e+07	1.10815e+07	1.61495e+07	2.50536e+07	1.99922e+07	9.93392e+06	7.32993e+06	1.63009e+07	2.46099e+07	2.33631e+07
HMDB0033951	0.540366	7.31e-08	2.72e-06	1.23775	acute:control	POS	1.086	150.058	C5 H11 N O2 S	Methionine	0.000114	0.76608	97.8498	level2	mzCloud	C01733	HMDB0033951	Organic acids and derivatives	Amino acids, peptides, and analogues	Carboxylic acids and derivatives	Amino acids, peptides, and analogues	NA	NA	NA	Down	9.62329e+08	1001856967	9.82504e+08	9.69207e+08	1005483839	1042317632	9.70131e+08	9.08097e+08	9.20824e+08	9.8179e+08	1339721554	1763854661	1646751953	1370526856	1318296568	1387767011	1178952783	1490048417	1282518043	1226232886	1133134061	7.47146e+08	922109740	8.87086e+08
HMDB0034146	0.554668	2.84e-05	0.000250403	1.17202	acute:control	POS	9.946	306.277	C18 H37 N O	Stearamide	-8.4e-05	-0.296667	95.8131	level2	mzCloud	C13846	HMDB0034146	Organic acids and derivatives	Carboximidic acids	Carboximidic acids and derivatives	Organic acids	NA	NA	NA	Down	3.21242e+08	3.1158e+08	3.2209e+08	3.23962e+08	3.09464e+08	3.16051e+08	3.3492e+08	3.19322e+08	3.22134e+08	3.15439e+08	3.39153e+08	4.25073e+08	3.80372e+08	4.59481e+08	5.20252e+08	5.88579e+08	2.77586e+08	3.30138e+08	461927148	6.58793e+08	5.80048e+08	2.69518e+08	2.71891e+08	2.08942e+08
HMDB0034244	1.39764	0.054877	0.107264	0.766446	acute:control	POS	5.816	130.065	C9 H7 N	Isoquinoline	0.000144	1.11442	90.4692	level2	mzCloud	C06323	HMDB0034244	Organoheterocyclic compounds	NA	Isoquinolines and derivatives	Organoheterocyclic compounds	NA	NA	NA	Non-significant	6.71596e+07	6.94124e+07	6.80122e+07	6.98615e+07	6.67394e+07	6.86317e+07	6.99049e+07	7.16525e+07	7.12167e+07	7.08761e+07	9.92647e+07	4.65069e+07	7.60192e+07	1.45631e+08	5.28014e+07	8.12069e+07	5.37075e+07	2.76379e+07	1.89032e+07	8.97614e+07	3.59381e+07	9.54086e+07	6.67315e+07	6.49477e+07
HMDB0034301	0.851622	0.280119	0.397291	0.31907	acute:control	POS	1.7	86.0965	C5 H11 N	Piperidine	4.79e-05	0.563331	66.8199	level2	Public	C01746	HMDB0034301	Organoheterocyclic compounds	NA	Piperidines	Organoheterocyclic compounds	Biosynthesis of other secondary metabolites	Tropane, piperidine and pyridine alkaloid biosynthesis	map00960 Tropane, piperidine and pyridine alkaloid biosynthesis; map04974 Protein digestion and absorption	Non-significant	1984103881	1027959411	1327490863	1359960204	1338721641	1347578933	1399668901	9.81246e+08	1374301840	9.21898e+08	9.7398e+08	2199498784	2471302067	1018839564	1394953247	1409312567	2159514926	1369861142	1466265769	1118019195	2325089478	2380819402	1474849673	1539073084
HMDB0034450	0.550414	0.00458007	0.0133326	0.990812	acute:control	POS	6.53	195.138	C12 H18 O2	Sedanolide	0.000171	0.882125	78.4878	level2	mzCloud	C17002	HMDB0034450	Organoheterocyclic compounds	NA	Isobenzofurans	Organoheterocyclic compounds	NA	NA	NA	Non-significant	3.04348e+06	2.97126e+06	2.87702e+06	3.03177e+06	2.92909e+06	2.84008e+06	2.87914e+06	2.84251e+06	2.86603e+06	2.86327e+06	2.74375e+06	6.73892e+06	7.9186e+06	3.26287e+06	4.552e+06	2.31329e+06	4.16949e+06	4.23946e+06	1.92272e+06	4.60903e+06	2.43217e+06	1.75485e+06	1.77214e+06	1.06139e+06
HMDB0035652	1.72022	0.0648202	0.122628	0.809984	acute:control	POS	2.978	166.123	C10 H15 N O	Perillartine	6.05e-05	0.366677	74.0071	level2	mzCloud	NA	HMDB0035652	Lipids and lipid-like molecules	Monoterpenoids	Prenol lipids	Terpenoids	NA	NA	NA	Non-significant	1.21218e+06	1.27517e+06	1.19662e+06	1.21266e+06	1.20112e+06	1.18451e+06	1.23126e+06	1.20816e+06	1.26145e+06	1.22893e+06	545735	1.39046e+06	633780	512084	754459	1.23968e+06	2.4678e+06	794136	344650	1.93643e+06	695241	1.1365e+06	959951	3.48466e+06
HMDB0035710	0.705789	0.157953	0.250172	0.503735	acute:control	POS	7.155	317.211	C20 H28 O3	Cafestol	-0.000343	-1.08325	86.4319	level2	Public	C09066	HMDB0035710	Organoheterocyclic compounds	NA	Naphthofurans	Organoheterocyclic compounds	NA	NA	NA	Non-significant	2.64536e+06	2.90675e+06	2.87569e+06	2.87239e+06	2.7809e+06	2.79657e+06	2.72188e+06	2.71057e+06	2.72235e+06	2.6243e+06	4.01257e+06	4.32041e+06	6.32459e+06	2.44553e+06	3.2826e+06	2.87386e+06	1.85267e+06	7.83624e+06	4.15447e+06	1.33651e+06	1.96231e+06	2.10594e+06	5.22901e+06	2.99888e+06
HMDB0035919	2.30981	0.283019	0.400548	0.631663	acute:control	NEG	7.269	327.218	C18 H32 O5	Corchorifatty acid F	-1.54e-05	-0.0470569	82.7751	level2	mzCloud	NA	HMDB0035919	Lipids and lipid-like molecules	Lineolic acids and derivatives	Fatty Acyls	Fatty acyls[FA]	NA	NA	NA	Non-significant	321386	371076	325474	346254	372312	362668	371653	332587	334520	359222	591220	219922	333189	112757	110765	79555.1	598906	81340	429533	58061.9	52871.8	601618	226005	2.02276e+06
HMDB0037115	0.540366	7.31e-08	2.72e-06	1.23775	acute:control	POS	1.09	150.058	C5 H10 O3 S	2-hydroxy-4-(methylthio)butyric acid	-18.0105	-120042	85.7375	level2	BMDB	NA	HMDB0037115	Lipids and lipid-like molecules	Fatty acids and conjugates	Fatty Acyls	Fatty acyls[FA]	NA	NA	NA	Down	9.62329e+08	1001856967	9.82504e+08	9.69207e+08	1005483839	1042317632	9.70131e+08	9.08097e+08	9.20824e+08	9.8179e+08	1339721554	1763854661	1646751953	1370526856	1318296568	1387767011	1178952783	1490048417	1282518043	1226232886	1133134061	7.47146e+08	922109740	8.87086e+08
HMDB0041974	5.16137	0.013309	0.0325012	1.20116	acute:control	NEG	7.962	262.839	C6 H Cl5 O	Pentachlorophenol	-0.000249	-0.943581	88.6065	level2	Public	C02575	HMDB0041974	Benzenoids	Halophenols	Phenols	Phenols and derivatives	Xenobiotics biodegradation and metabolism	Chlorocyclohexane and chlorobenzene degradation	map00361 Chlorocyclohexane and chlorobenzene degradation; map01100 Metabolic pathways; map01120 Microbial metabolism in diverse environments	Up	485221	483779	500018	480754	489678	483284	479723	461848	457391	496445	108150	193369	242025	164168	117024	208449	317585	100739	188964	130588	187670	509157	430039	2.99324e+06
HMDB0059898	1.55154	0.0208918	0.0474555	0.817132	acute:control	POS	7.743	195.101	C11 H14 O3	4-Ethoxy ethylbenzoate	-0.000118	-0.609652	86.7115	level2	mzCloud	NA	HMDB0059898	Benzenoids	Benzoic acids and derivatives	Benzene and substituted derivatives	Benzene and derivatives	NA	NA	NA	Non-significant	1.3595e+07	1.36917e+07	1.40859e+07	1.31007e+07	1.22756e+07	1.37221e+07	1.32378e+07	1.26639e+07	1.21034e+07	1.13744e+07	387867	71207.5	441502	539832	118542	311448	423888	337584	348936	399767	382610	431935	487488	410832
HMDB0060055	0.626203	0.0264917	0.0584073	0.964032	acute:control	POS	8.888	289.177	C16 H26 O3	Tetranor-12(S)-HETE	21.982	82580.6	84.162	level2	mzCloud	NA	HMDB0060055	Lipids and lipid-like molecules	Fatty acids and conjugates	Fatty Acyls	Fatty acyls[FA]	NA	NA	NA	Non-significant	8.44821e+06	8.26716e+06	8.50468e+06	8.53921e+06	8.0662e+06	8.58427e+06	8.30491e+06	7.81618e+06	8.15889e+06	7.86839e+06	1.07231e+07	6.17487e+06	1.74892e+07	1.22034e+07	1.35865e+07	7.01388e+06	8.56991e+06	4.96815e+06	1.36133e+07	1.83139e+07	8.59358e+06	3.27087e+06	5.9371e+06	1.54708e+06
HMDB0060460	0.960382	0.730954	0.79851	0.0535662	acute:control	POS	1.454	132.066	C5 H9 N O3	cis-4-Hydroxy-D-proline	0.000252	1.92116	88.1881	level2	BMDB	C01015	HMDB0060460	Organic acids and derivatives	Amino acids, peptides, and analogues	Carboxylic acids and derivatives	Amino acids, peptides, and analogues	NA	NA	NA	Non-significant	3.9393e+06	4.68012e+06	3.66846e+06	3.67722e+06	4.58759e+06	5.04049e+06	3.53097e+06	3.79429e+06	3.50135e+06	3.78576e+06	4.57271e+06	7.73466e+06	4.54871e+06	3.75687e+06	4.01802e+06	4.62983e+06	3.35418e+06	4.36889e+06	3.41827e+06	4.94433e+06	4.26596e+06	3.59053e+06	4.15399e+06	5.34025e+06
HMDB0060484	2.45855	0.000126648	0.000774198	1.48793	acute:control	NEG	3.719	202.051	C11 H9 N O3	Indole-3-pyruvic acid	-2.31e-05	-0.113726	81.5642	level2	BMDB	C00331	HMDB0060484	Organoheterocyclic compounds	Indolyl carboxylic acids and derivatives	Indoles and derivatives	Indole and derivatives	Amino acid metabolism	Tryptophan metabolism	map00380 Tryptophan metabolism; map01100 Metabolic pathways	Up	1.22232e+06	1.1725e+06	1.13952e+06	1.17449e+06	1.22116e+06	1.1257e+06	1.07161e+06	1.10837e+06	994139	1.05475e+06	594837	943516	435459	1.3512e+06	1.06083e+06	302430	430845	1.27139e+06	250307	564762	734340	1.57507e+06	943485	1.82916e+06
HMDB0061112	0.688442	0.0110921	0.0278319	0.786357	acute:control	NEG	3.91	239.092	C12 H16 O5	CMPF	-0.000164	-0.68376	89.5953	level2	mzCloud	NA	HMDB0061112	Lipids and lipid-like molecules	Fatty acids and conjugates	Fatty Acyls	Fatty acyls[FA]	NA	NA	NA	Non-significant	1.82741e+06	1.81841e+06	1.76599e+06	1.75399e+06	1.78543e+06	1.77981e+06	1.73508e+06	1.81688e+06	1.73615e+06	1.73938e+06	2.26441e+06	2.22653e+06	3.79437e+06	1.4797e+06	2.79742e+06	3.04809e+06	1.79161e+06	2.25382e+06	2.11851e+06	1.6581e+06	1.38792e+06	1.33996e+06	1.6934e+06	1.5992e+06
HMDB0061918	1.05873	0.77616	0.835037	0.17362	acute:control	POS	4.675	134.06	C8 H7 N O	2-Oxindole	0.000113	0.847639	85.9268	level2	mzCloud	C12312	HMDB0061918	Organoheterocyclic compounds	Indolines	Indoles and derivatives	Indole and derivatives	Biosynthesis of other secondary metabolites	Benzoxazinoid biosynthesis	map00402 Benzoxazinoid biosynthesis; map01110 Biosynthesis of secondary metabolites	Non-significant	2.03924e+07	2.03354e+07	2.0669e+07	2.0583e+07	2.02476e+07	2.13596e+07	2.07984e+07	1.97775e+07	2.00372e+07	1.99387e+07	9.43783e+06	2.16314e+07	1.95923e+07	2.51736e+07	2.6557e+07	1.29498e+07	2.1933e+07	2.92309e+07	8.82624e+06	5.81955e+07	2.68622e+07	2.04439e+07	1.27401e+07	2.4545e+07
HMDB0062251	0.67335	0.000175866	0.000997715	0.921484	acute:control	NEG	0.724	88.0404	C3 H7 N O2	DL-Alanine	-5.43e-06	-0.061017	94.1271	level2	mzCloud	C01401	HMDB0062251	Organic acids and derivatives	Amino acids, peptides, and analogues	Carboxylic acids and derivatives	Amino acids, peptides, and analogues	Metabolism of other amino acids	Cyanoamino acid metabolism	map00460 Cyanoamino acid metabolism; map01100 Metabolic pathways	Non-significant	1.02258e+07	9.8559e+06	9.7742e+06	9.66798e+06	9.99004e+06	1.00762e+07	9.41992e+06	9.81593e+06	9.92034e+06	9.50596e+06	1.33417e+07	1.01246e+07	1.39426e+07	1.24408e+07	1.07538e+07	1.3874e+07	1.06005e+07	1.38346e+07	1.07771e+07	1.41702e+07	1.25789e+07	9.98361e+06	1.08935e+07	7.47132e+06
HMDB0062594	0.83096	0.418116	0.529102	0.327517	acute:control	POS	10.053	341.245	C21 H34 O2	Arachidonic acid methyl ester	-5.23e-05	-0.164258	81.6462	level2	mzCloud	NA	HMDB0062594	NA	NA	NA	NA	NA	NA	NA	Non-significant	3.71508e+08	3.46103e+08	3.66564e+08	3.43608e+08	3.41523e+08	3.29521e+08	3.47201e+08	3.49494e+08	3.49583e+08	3.64782e+08	3.94584e+08	1.02702e+08	1.58413e+08	3.3039e+08	2.34093e+08	210651037	3.85215e+08	2.42851e+08	2.50849e+08	4.07591e+08	4.59922e+08	2.19106e+08	2.14804e+08	2.191e+08
HMDB0144295	0.801862	0.0876471	0.157548	0.582069	acute:control	NEG	0.695	89.0244	C3 H6 O3	DL-Lactic Acid	2.48e-06	0.0275975	76.9076	level2	mzCloud	C01432	HMDB0144295	Organic acids and derivatives	Alpha hydroxy acids and derivatives	Hydroxy acids and derivatives	Organic acids	NA	NA	NA	Non-significant	3.08453e+08	2.90935e+08	293844163	2.99543e+08	2.95589e+08	2.85877e+08	2.77748e+08	2.91373e+08	2.9863e+08	2.88486e+08	383917468	4.04278e+08	3.26766e+08	344883359	1.96784e+08	2.54802e+08	4.25691e+08	3.69675e+08	2.15004e+08	3.16863e+08	274945535	1.39685e+08	3.64643e+08	2.29813e+08
HMDB0240259	1.12057	0.845172	0.888729	0.0275901	acute:control	POS	5.94	595.349	C33 H46 N4 O6	Stercobilin	0.000195	0.328819	73.3484	level2	Public	C05793	HMDB0240259	Organoheterocyclic compounds	Bilirubins	Tetrapyrroles and derivatives	Organoheterocyclic compounds	Metabolism of cofactors and vitamins	Porphyrin and chlorophyll metabolism	map00860 Porphyrin and chlorophyll metabolism	Non-significant	1.44533e+06	1.37592e+06	1.37791e+06	1.30239e+06	1.37463e+06	1.35495e+06	1.28164e+06	1.41399e+06	1.37295e+06	1.47317e+06	414485	6.13159e+06	1.84923e+06	591294	1.90568e+06	221372	1.9545e+06	240681	1.74657e+06	173843	127312	834071	443185	1.03916e+07
HMDB0240624	1.62354	3.38e-05	0.00028429	1.01994	acute:control	NEG	6.472	244.908	C8 H Cl3 N2 O	4-Hydroxychlorothalonil	-0.000244	-0.994134	70.4724	level2	Public	NA	HMDB0240624	Benzenoids	Benzonitriles	Benzene and substituted derivatives	Benzene and derivatives	NA	NA	NA	Up	1.69607e+06	1.69678e+06	1.67126e+06	1.66273e+06	1.70585e+06	1.7219e+06	1.71225e+06	1.76071e+06	1.70637e+06	1.71796e+06	1.87841e+06	1.11515e+06	1.49511e+06	1.42412e+06	1.28786e+06	1.96241e+06	1.42595e+06	1.76244e+06	1.40834e+06	1.5968e+06	1.51237e+06	2.57674e+06	2.05582e+06	2.04185e+06
HMDB0242392	2.30684	0.0503498	0.0997987	1.01356	acute:control	POS	8.521	414.301	C26 H43 N O5	Chenodeoxycholylglycine	-36.0209	-80168.6	72.262	level2	Public	NA	HMDB0242392	NA	NA	NA	NA	NA	NA	NA	Non-significant	1.68024e+06	1.91423e+06	1.78048e+06	1.92991e+06	1.61978e+06	1.7451e+06	1.74467e+06	1.62104e+06	1.83761e+06	1.88476e+06	686083	1.05784e+06	633064	2.28358e+06	3.09348e+06	658902	2.16955e+06	237983	1.8484e+06	144348	421511	1.37202e+06	2.31959e+06	9.13191e+06
HMDB0251511	0.827313	0.479142	0.583652	0.393936	acute:control	NEG	0.854	173.104	C6 H14 N4 O2	DL-Arginine	2.79e-05	0.160483	91.6239	level2	Public	C02385	HMDB0251511	NA	NA	NA	NA	NA	NA	NA	Non-significant	1.45056e+07	1.42709e+07	1.42404e+07	1.52985e+07	1.53312e+07	1.46306e+07	1.46117e+07	1.50557e+07	1.51654e+07	1.42045e+07	1.78236e+07	1.64863e+06	2.17952e+07	2.00304e+07	1.68302e+07	2.2029e+07	1.81517e+07	1.61646e+07	2.10835e+07	2.29665e+07	1.83737e+07	2.16034e+07	1.19712e+07	1.09237e+06
HMDB0252340	1.81797	0.0745822	0.137572	0.763301	acute:control	POS	3.602	297.084	C14 H11 F3 N2 O2	Flunixin	-0.000707	-2.38878	61.7768	level2	Public	D04215	HMDB0252340	NA	NA	NA	NA	NA	NA	NA	Non-significant	991393	1.02354e+06	1.04487e+06	1.02622e+06	1.00519e+06	1.07623e+06	981322	989866	1.05814e+06	980748	682025	675068	645787	1.07956e+06	1.41007e+06	1.52816e+06	392504	1.84489e+06	829422	526107	1.10344e+06	662862	2.0361e+06	3.80293e+06
HMDB0253472	1.08866	0.144842	0.234448	0.287696	acute:control	POS	2.724	120.081	C8 H9 N	Indoline	0.000125	1.05259	67.5437	level2	Public	NA	HMDB0253472	NA	NA	NA	NA	NA	NA	NA	Non-significant	1690823288	1739010256	1727950139	1644032338	1672178741	1707141375	1743036503	1744440713	1716824361	1720979853	1758179778	1891283183	1911177637	1657076415	1638265635	1817816951	1810809697	2020608383	1811914285	1480170602	1686308868	2118138509	2105308346	2120911419
PB00027	3.81196	0.0410884	0.0845573	1.36531	acute:control	POS	7.918	480.277	C26 H45 N O7 S	taurohyocholic acid	-36.0217	-69905.4	62.5497	level2	Public	NA	NA	NA	NA	NA	NA	NA	NA	NA	Non-significant	1750759	1.80822e+06	1.75521e+06	1.76702e+06	1.73316e+06	2.22764e+06	1.80108e+06	706993	840458	1.65486e+06	94584.4	3.10976e+06	264707	557091	752498	115141	161950	2.5544e+06	1.36034e+06	70921.7	77688.3	781297	560507	1.33982e+07
PB00748	1.61064	0.131859	0.218295	0.614846	acute:control	NEG	7.024	267.16	C15 H24 O4	3-[4-methyl-1-(2-methylpropanoyl)-3-oxocyclohexyl]butanoic acid	-0.000331	-1.23585	69.4691	level2	Public	NA	NA	NA	NA	NA	NA	NA	NA	NA	Non-significant	748148	534134	858915	761695	480656	482943	524092	504732	778307	440735	1.14855e+06	939605	874797	475729	781290	475217	1.03124e+06	391263	475599	159567	333795	776081	880827	442688
PB02172	0.911098	0.422287	0.532235	0.245499	acute:control	POS	4.65	197.117	C11 H16 O3	Loliolide	0.000252	1.2826	68.4097	level2	Public	NA	NA	NA	NA	NA	NA	NA	NA	NA	Non-significant	1.67162e+06	1.71809e+06	1.7763e+06	1.66368e+06	1.65498e+06	1.66202e+06	1.67179e+06	1.68803e+06	1.66159e+06	1.69384e+06	1.75962e+06	2.7733e+06	2.05937e+06	1.72468e+06	1.42363e+06	1.6895e+06	2.04484e+06	3.81478e+06	1.64109e+06	1.42359e+06	1.31779e+06	1.93008e+06	1.42297e+06	2.62837e+06
PB02556	0.449003	0.00694386	0.0187371	1.12519	acute:control	POS	9.957	583.256	C33 H34 N4 O6	BILIVERDIN	0.000477	0.819442	60.9111	level2	Public	NA	NA	NA	NA	NA	NA	NA	NA	NA	Down	2.03728e+06	1.709e+06	1.69076e+06	2.04925e+06	1.82492e+06	1.74724e+06	1.26621e+06	1.48496e+06	916167	2.04067e+06	2.78645e+06	3.73231e+06	4.06297e+06	1.73588e+06	2.4323e+06	638342	1.0145e+06	6.3208e+06	2.46389e+06	1.96855e+06	1.5353e+06	650237	1.16401e+06	2.2018e+06
PB02701	0.244649	1.99e-08	8.51e-07	1.9084	acute:control	POS	0.759	257.147	C5 H11 N O2	BETAINE	139.061	1.18775e+06	60.3799	level2	Public	NA	NA	NA	NA	NA	NA	NA	NA	NA	Down	1.05154e+07	9.06047e+06	1.00361e+07	1.08057e+07	9.94333e+06	6.6306e+06	1.17477e+07	1.23253e+07	1.18592e+07	1.02676e+07	1.13647e+07	1.60177e+07	7.93459e+06	2.18111e+07	1.64844e+07	1.74379e+07	1.2296e+07	6.32854e+06	1.5947e+07	1.77074e+07	2.04063e+07	2.72716e+06	4.65047e+06	2.08368e+06
PB02967	0.502552	9.43e-06	0.000110792	1.33877	acute:control	POS	9.481	184.074	C5 H14 N O4 P	PHOSPHORYLCHOLINE	0.000395	2.15496	60.712	level2	Public	NA	NA	NA	NA	NA	NA	NA	NA	NA	Down	9.60883e+06	1.15679e+07	9.56105e+06	1.00571e+07	9.72692e+06	9.34521e+06	6.25532e+06	1.11022e+07	1.26673e+07	1.16203e+07	9.72544e+06	9.58645e+06	7.86995e+06	1.1622e+07	8.04118e+06	9.39541e+06	1.30848e+07	1.06752e+07	1.12781e+07	1.10239e+07	1.52045e+07	5.71685e+06	9.81212e+06	7.84578e+06
PB03287	1.50212	0.00267631	0.00856271	0.869849	acute:control	POS	7.546	230.248	C14 H31 N O	N,N-Dimethyldodecylamine N-oxide	-4.44e-05	-0.19366	70.8057	level2	Public	NA	NA	NA	NA	NA	NA	NA	NA	NA	Non-significant	3.19616e+07	3.17428e+07	3.18215e+07	3.13847e+07	3.01621e+07	3.02328e+07	3.15009e+07	3.01478e+07	3.12245e+07	2.95271e+07	2.27567e+07	8.75077e+06	2.0219e+07	3.21259e+07	2.25249e+07	2.66483e+07	1.64724e+07	2.47547e+07	1.33781e+07	2.39912e+07	2.39522e+07	3.20281e+07	3.35071e+07	2.06579e+07
Reference135	1.34128	0.00115674	0.00438439	0.744195	acute:control	NEG	1.291	226.083	C9 H13 N3 O4	2'-Deoxycytidine	-0.000181	-0.795384	85.9521	level2	mzCloud	NA	NA	NA	NA	NA	NA	NA	NA	NA	Non-significant	4.64743e+06	4.43049e+06	4.34227e+06	4.43687e+06	4.43037e+06	4.44996e+06	4.38481e+06	4.33132e+06	4.43425e+06	4.27667e+06	5.24371e+06	5.04909e+06	3.83861e+06	5.15266e+06	4.39659e+06	4.73341e+06	4.43485e+06	4.56679e+06	3.9296e+06	5.87156e+06	4.16136e+06	7.44148e+06	5.98913e+06	4.62353e+06
Reference1415	1.30528	0.00377991	0.011448	0.648587	acute:control	POS	2.721	128.108	C7 H13 N O	N-Methylcaprolactam	0.000635	4.99436	60.0955	level2	mzCloud	NA	NA	NA	NA	NA	NA	NA	NA	NA	Non-significant	1056911899	1076758916	7.54979e+08	1022269772	1037958525	1061482829	1088334037	1087662213	1065787579	1069733015	1093657801	7.9842e+08	9.28884e+08	1136684759	1029915796	1193885542	9.12756e+08	1020845207	9.48498e+08	1145378268	1189200097	1320222058	1222792292	8.83657e+08
Reference150	0.489312	1.6e-05	0.00016739	1.21457	acute:control	NEG	1.014	117.056	C5 H10 O3	2-Hydroxyvaleric acid	2.34e-05	0.197857	84.0296	level2	mzCloud	NA	NA	NA	NA	NA	NA	NA	NA	NA	Down	5.95219e+06	6.53778e+06	6.25366e+06	6.56104e+06	6.40149e+06	6.68485e+06	6.1393e+06	6.30433e+06	6.23992e+06	6.16143e+06	6.75565e+06	1.52494e+07	1.09581e+07	8.77227e+06	9.80321e+06	7.0722e+06	6.47346e+06	1.42236e+07	1.13213e+07	6.11853e+06	7.31815e+06	3.68355e+06	3.86213e+06	6.51303e+06
Reference1566	1.46224	2.26e-06	3.73e-05	0.938622	acute:control	NEG	4.274	212.979	C4 H F7 O2	Perfluorobutanoic acid	-5.5e-05	-0.257204	88.5705	level2	mzCloud	NA	NA	NA	NA	NA	NA	NA	NA	NA	Non-significant	3.67687e+06	3.60694e+06	3.69637e+06	3.60022e+06	3.62249e+06	3.7807e+06	3.56003e+06	3.63315e+06	3.6182e+06	3.57344e+06	3.49397e+06	3.27394e+06	3.0853e+06	3.34482e+06	3.6714e+06	3.54878e+06	3.19125e+06	2.68355e+06	3.06326e+06	4.1699e+06	3.53705e+06	5.30752e+06	4.69072e+06	3.66029e+06
Reference164	1.5311	0.0380743	0.079498	0.752527	acute:control	POS	2.682	298.115	C11 H15 N5 O5	2'-O-Methylguanosine	4.13e-05	0.139035	86.4859	level2	mzCloud	NA	NA	NA	NA	NA	NA	NA	NA	NA	Non-significant	1.23836e+06	1.4304e+06	1.18444e+06	1.63557e+06	1.12131e+06	1.88895e+06	1.17592e+06	1.37402e+06	1.14943e+06	1.566e+06	1.77915e+06	2.20077e+06	1.52617e+06	715378	643124	938627	1.53231e+06	1.08854e+06	874566	1.39506e+06	1.30964e+06	1.33108e+06	2.32458e+06	3.05068e+06
Reference1722	1.53176	0.0927307	0.164587	1.04341	acute:control	NEG	8.79	249.153	C12 H26 O3 S	1-Dodecanesulfonic acid	-0.000241	-0.964526	94.2153	level2	mzCloud	NA	NA	NA	NA	NA	NA	NA	NA	NA	Non-significant	12356.3	12821.8	17554.6	14977.5	14906.3	17160.8	15084.1	20992.3	15487	14479.6	1.73075e+06	50355	17340.8	1.43769e+06	1.68269e+06	201283	1.21078e+06	1.80331e+06	46361.8	1.99624e+06	1.75154e+06	2.42739e+06	1.33476e+06	221620
Reference1723	1.58328	3.14e-07	8.69e-06	1.08024	acute:control	POS	3.316	146.06	C9 H7 N O	4-Indolecarbaldehyde	0.00013	0.89825	93.5957	level2	mzCloud	NA	NA	NA	NA	NA	NA	NA	NA	NA	Up	7.34513e+07	7.27065e+07	7.48151e+07	7.48356e+07	7.69345e+07	7.41361e+07	7.56201e+07	7.49349e+07	7.77048e+07	7.68228e+07	7.25394e+07	7.30255e+07	6.66863e+07	8.65071e+07	4.91834e+07	6.38582e+07	6.05401e+07	7.00415e+07	5.53806e+07	7.33486e+07	6.04853e+07	1.25802e+08	1.08427e+08	9.1744e+07
Reference2066	1.04811	0.78138	0.838519	0.0639357	acute:control	POS	5.106	186.113	C9 H15 N O3	Ecgonine	0.000192	1.03609	61.8318	level2	mzCloud	NA	NA	NA	NA	NA	NA	NA	NA	NA	Non-significant	1.61273e+06	1.78769e+06	1.47869e+06	1.55225e+06	1.42479e+06	1.4402e+06	1.50347e+06	1.53361e+06	1.69036e+06	1.53489e+06	1.75747e+06	1.40601e+06	1.96913e+06	1.82536e+06	1.15009e+06	1.53221e+06	2.92039e+06	1.34078e+06	1.24666e+06	2.08002e+06	1.78188e+06	2.35193e+06	2.30883e+06	1.69925e+06
Reference2613	1.50252	6.11e-07	1.41e-05	1.01596	acute:control	POS	3.339	235.108	C12 H14 N2 O3	DL-5-Methoxytryptophan	8.55e-05	0.365166	68.0577	level2	mzCloud	NA	NA	NA	NA	NA	NA	NA	NA	NA	Up	3.03063e+06	3.16533e+06	3.20268e+06	3.05904e+06	3.05148e+06	3.26386e+06	3.26155e+06	3.30458e+06	3.27046e+06	3.08257e+06	2.83834e+06	3.09304e+06	2.632e+06	3.67258e+06	2.51558e+06	2.74985e+06	2.6843e+06	2.86713e+06	2.46204e+06	3.3565e+06	2.54151e+06	5.2095e+06	3.88384e+06	3.609e+06
Reference2618	0.541834	0.016585	0.0393639	0.809487	acute:control	POS	4.275	190.108	C8 H15 N O4	Diethyl iminodiacetate	0.000282	1.48882	82.0301	level2	mzCloud	NA	NA	NA	NA	NA	NA	NA	NA	NA	Non-significant	465600	477549	418515	424997	497745	549741	456252	450173	432461	454768	318697	1.7254e+06	517184	325827	337293	332497	753989	895848	544418	335469	456297	199770	329402	625470
Reference2627	1.47715	0.00613237	0.0168903	0.878127	acute:control	POS	1.748	160.076	C10 H9 N O	6-Methoxyquinoline	0.000217	1.36282	80.1849	level2	mzCloud	NA	NA	NA	NA	NA	NA	NA	NA	NA	Non-significant	1.37136e+08	1.44102e+08	1.46923e+08	5.65503e+07	1.4305e+08	6.5519e+07	1.39726e+08	133972581	1.3372e+08	1.2711e+08	4.98731e+07	9.4227e+07	1.57977e+08	186192688	1.26501e+08	1.457e+08	1.11933e+08	143288685	161404470	9.66586e+07	6.58559e+07	1.68517e+08	2.15709e+08	1.65813e+08
Reference282	0.665266	0.00462876	0.0134245	0.910958	acute:control	POS	10.277	338.342	C22 H43 N O	Erucamide	-0.00018	-0.534218	87.1501	level2	mzCloud	NA	NA	NA	NA	NA	NA	NA	NA	NA	Non-significant	9.11157e+08	9.36728e+08	9.39816e+08	875101790	9.00346e+08	9.28188e+08	1053445208	8.90754e+08	9.00856e+08	8.99223e+08	1442468349	1663419777	1483214388	2024076724	2073251611	2290233843	1350824312	1508706839	1847652069	2324393845	2271230206	1672737975	1325644761	1136492895
Reference2955	0.681266	0.0019116	0.00654362	0.887049	acute:control	POS	9.497	454.293	C21 H44 N O7 P	Glycerophospho-N-palmitoyl ethanolamine	0.000492	1.08448	75.9256	level2	mzCloud	NA	NA	NA	NA	NA	NA	NA	NA	NA	Non-significant	3.41145e+07	3.42325e+07	3.47911e+07	3.39477e+07	3.20014e+07	3.27247e+07	3.18901e+07	3.19272e+07	3.28791e+07	3.26035e+07	3.04408e+07	1.79585e+07	3.1181e+07	4.22016e+07	3.47217e+07	3.50678e+07	4.17794e+07	3.03294e+07	2.90285e+07	4.0231e+07	4.61008e+07	2.295e+07	3.92364e+07	2.57439e+07
Reference3033	4.42006	0.307963	0.426255	0.555688	acute:control	POS	5.603	192.175	C13 H21 N	2,6-N-tert-Butylpyridine	0.000113	0.591987	61.1718	level2	mzCloud	NA	NA	NA	NA	NA	NA	NA	NA	NA	Non-significant	378276	362700	361725	355405	376443	369190	389242	346815	408924	402923	112692	506093	130466	214373	132999	170093	81707.1	165951	95260.5	115156	179294	100933	272614	124494
Reference3278	1.04815	0.451021	0.558114	0.24551	acute:control	POS	1.457	112.051	C4 H5 N3 O	Isocytosine	0.000167	1.5001	84.9307	level2	mzCloud	NA	NA	NA	NA	NA	NA	NA	NA	NA	Non-significant	5.48906e+06	6.18481e+06	5.44254e+06	5.40148e+06	5.69899e+06	5.8356e+06	6.07567e+06	6.08781e+06	5.41628e+06	6.3467e+06	6.17213e+06	1.29073e+07	7.00654e+06	5.67802e+06	4.98074e+06	7.22498e+06	7.25295e+06	6.02101e+06	5.92543e+06	7.03581e+06	5.32648e+06	8.19449e+06	7.4133e+06	7.76682e+06
Reference3318	0.939315	0.944071	0.959331	0.0459071	acute:control	NEG	3.058	127.077	C7 H12 O2	Cyclopentylacetic acid	6.99e-05	0.546078	88.7009	level2	mzCloud	NA	NA	NA	NA	NA	NA	NA	NA	NA	Non-significant	2.54241e+06	2.50864e+06	2.41931e+06	2.45719e+06	2.49123e+06	2.41752e+06	2.47627e+06	2.49233e+06	2.45113e+06	2.38094e+06	1.61334e+06	1.15724e+06	3.65032e+06	1.9646e+06	1.45468e+06	1.52139e+06	3.73224e+06	3.29568e+06	2.23171e+06	1.55192e+06	2.59996e+06	2.08526e+06	1.77952e+06	2.80602e+06
Reference3328	0.439515	6.96e-05	0.000478706	1.32919	acute:control	NEG	3.894	201.113	C10 H18 O4	3-tert-Butyladipic acid	-1.97e-05	-0.0973883	88.9364	level2	mzCloud	NA	NA	NA	NA	NA	NA	NA	NA	NA	Down	1.42237e+06	1.41543e+06	1.42426e+06	1.40602e+06	1.41603e+06	1.42656e+06	1.36012e+06	1.4101e+06	1.3731e+06	1.39513e+06	2.2181e+06	3.07646e+06	1.80504e+06	1.62833e+06	3.89281e+06	921493	1.3988e+06	1.51579e+06	2.16458e+06	1.55616e+06	1.41177e+06	647671	852729	1.84132e+06
Reference3355	1.34385	0.368118	0.483645	0.360531	acute:control	POS	5.228	148.076	C9 H9 N O	5-Methoxyindole	0.000179	1.2173	60.1142	level2	mzCloud	NA	NA	NA	NA	NA	NA	NA	NA	NA	Non-significant	3.83922e+06	3.82444e+06	3.79335e+06	3.88424e+06	3.75811e+06	3.85849e+06	3.99974e+06	3.85131e+06	3.8025e+06	3.88417e+06	1.80205e+06	1.18005e+06	3.45031e+06	2.25885e+06	5.50312e+06	2.7152e+06	7.42706e+06	1.86269e+06	2.5936e+06	6.70387e+06	5.81028e+06	6.35495e+06	1.64886e+06	4.08519e+06
Reference34	1.56692	0.0276863	0.0607531	0.743254	acute:control	POS	6.936	245.078	C12 H14 O4	Diethyl phthalate	-0.000107	-0.483219	90.6804	level2	mzCloud	NA	NA	NA	NA	NA	NA	NA	NA	NA	Non-significant	1.63666e+07	1.69161e+07	16968369	1.65233e+07	1.68442e+07	1.67109e+07	1.6906e+07	1.64023e+07	1.60545e+07	1.60172e+07	1.30655e+07	8.68444e+06	1.6135e+07	1.05151e+07	1.19213e+07	1.18636e+07	2.29369e+07	2.23452e+07	1.95304e+07	7.68314e+06	7.59454e+06	2.7364e+07	2.94025e+07	3.47226e+07
Reference3771	0.946706	0.558942	0.65604	0.139488	acute:control	NEG	3.451	172.098	C8 H15 N O3	2-(Acetylamino)hexanoic acid	0.000105	0.60544	85.007	level2	mzCloud	NA	NA	NA	NA	NA	NA	NA	NA	NA	Non-significant	2.64222e+06	2.62732e+06	2.61163e+06	2.60087e+06	2.6703e+06	2.70712e+06	2.63158e+06	2.63948e+06	2.51069e+06	2.64359e+06	1.89863e+06	4.25072e+06	3.79669e+06	2.10627e+06	2.27534e+06	2.92228e+06	2.99515e+06	3.79526e+06	3.1456e+06	2.25449e+06	3.15561e+06	2.52253e+06	2.48526e+06	3.22392e+06
Reference4332	0.855754	0.105751	0.183292	0.377033	acute:control	POS	1.84	151.062	C6 H6 N4 O	6-Methyl[1,2,4]triazolo[4,3-b]pyridazin-8-ol	9.89e-05	0.659024	68.9118	level2	mzCloud	NA	NA	NA	NA	NA	NA	NA	NA	NA	Non-significant	7.37036e+06	7.65494e+06	7.062e+06	6.71664e+06	7.86157e+06	7.42234e+06	7.83664e+06	6.1429e+06	6.98886e+06	7.26254e+06	9.03064e+06	1.35019e+07	1.05097e+07	6.52833e+06	7.34673e+06	9.44166e+06	8.58674e+06	8.81436e+06	7.8176e+06	8.84203e+06	7.87767e+06	6.20283e+06	6.9265e+06	7.95212e+06
Reference449	1.99331	0.00359339	0.0109688	1.17125	acute:control	NEG	4.344	186.056	C11 H9 N O2	Indole-3-acrylic acid	2.33e-05	0.124821	91.4267	level2	mzCloud	NA	NA	NA	NA	NA	NA	NA	NA	NA	Up	6.25022e+06	6.14546e+06	6.18901e+06	6.18109e+06	6.2904e+06	6.24783e+06	6.1971e+06	6.289e+06	6.19834e+06	6.07443e+06	5.69612e+06	2.95919e+06	6.2783e+06	1.19928e+07	4.13089e+06	4.13064e+06	4.00613e+06	2.85751e+06	1.46953e+06	7.10712e+06	2.36559e+06	8.96808e+06	7.2627e+06	7.83778e+06
Reference4597	0.932037	0.975416	0.982568	0.00459392	acute:control	NEG	9.244	345.243	C22 H36 O4	Prostaglandin A1 ethyl ester	-18.0106	-49444.1	62.1261	level2	mzCloud	NA	NA	NA	NA	NA	NA	NA	NA	NA	Non-significant	646625	555084	594130	548171	561062	680107	596401	544720	603542	535094	273919	657833	387764	386549	777624	408381	1.35628e+06	495275	657508	663581	838350	594187	871842	576641
Reference460	1.08614	0.771436	0.830914	0.211726	acute:control	POS	3.794	90.055	C3 H7 N O2	Lactamide	9.93e-05	1.11525	81.6929	level2	mzCloud	NA	NA	NA	NA	NA	NA	NA	NA	NA	Non-significant	5.52975e+06	5.85159e+06	6.72276e+06	6.65657e+06	3.62867e+06	6.21064e+06	8.62916e+06	8.19547e+06	8.71622e+06	7.55818e+06	4.86589e+07	6.09808e+06	3.48095e+07	1.16718e+07	5.70039e+06	9.99576e+06	7.24909e+06	3.93789e+07	4.22916e+07	8.95603e+06	6.72167e+07	7.08771e+07	6.52458e+06	5.58699e+06
Reference4720	0.733189	0.0248464	0.0554101	0.691988	acute:control	POS	9.551	303.232	C20 H32 O3	18-HETE	-18.0105	-56241.6	83.4578	level2	mzCloud	NA	NA	NA	NA	NA	NA	NA	NA	NA	Non-significant	8.32876e+06	9.23658e+06	7.78564e+06	8.36281e+06	1.04322e+07	9.23345e+06	8.46213e+06	6.5935e+06	9.88174e+06	9.60274e+06	8.33531e+06	8.25488e+06	1.7504e+07	1.44981e+07	1.30504e+07	7.64262e+06	1.06569e+07	7.30248e+06	1.41318e+07	1.24121e+07	1.21248e+07	5.95201e+06	6.29998e+06	7.42755e+06
Reference4728	0.885435	0.973813	0.981408	0.0832852	acute:control	POS	7.075	373.235	C21 H34 O4	Carbaprostacyclin	21.982	62761.8	81.6641	level2	mzCloud	NA	NA	NA	NA	NA	NA	NA	NA	NA	Non-significant	1.54637e+06	1.40584e+06	1.47634e+06	1.57171e+06	1.40663e+06	1.48305e+06	1.38681e+06	1.3359e+06	1.35929e+06	1.35059e+06	727858	3.53486e+06	1.8854e+06	491982	2.0269e+06	1.24689e+06	635633	4.06843e+06	1.1238e+06	1.03807e+06	798327	2.31831e+06	1.5716e+06	2.31442e+06
Reference4865	0.698556	3.87e-05	0.000311287	0.886852	acute:control	POS	11.289	703.575	C39 H79 N2 O6 P	Palmitoyl sphingomyelin	0.00016	0.227487	90.257	level2	mzCloud	NA	NA	NA	NA	NA	NA	NA	NA	NA	Non-significant	3.41323e+07	3.38936e+07	3.4148e+07	3.44995e+07	3.24224e+07	3.2851e+07	3.27128e+07	3.27054e+07	3.35439e+07	3.3951e+07	2.75331e+07	3.18551e+07	3.60182e+07	3.72238e+07	3.63952e+07	3.27831e+07	2.68665e+07	30568379	3.69875e+07	4.45619e+07	4.31762e+07	2.80517e+07	1.95811e+07	2.41297e+07
Reference4959	1.09869	0.372144	0.48667	0.343737	acute:control	NEG	9.473	347.259	C22 H36 O3	CP 47,497-C8-Homolog C-8-hydroxy metabolite	-1.3e-05	-0.0372604	71.102	level2	mzCloud	NA	NA	NA	NA	NA	NA	NA	NA	NA	Non-significant	669420	685705	650002	656128	644310	664576	629852	659045	628811	592706	170395	766458	328281	333795	698809	402221	1.33186e+06	434617	823100	1.11369e+06	1.00501e+06	796542	1.20858e+06	875372
Reference509	0.718991	0.00257486	0.00829595	0.705965	acute:control	POS	3.563	192.069	C7 H13 N O3 S	N-Acetyl-D-penicillamine	8.92e-05	0.466862	72.8252	level2	mzCloud	NA	NA	NA	NA	NA	NA	NA	NA	NA	Non-significant	1.11376e+06	1.13318e+06	1.08317e+06	1.05528e+06	1.08072e+06	1.05741e+06	1.10282e+06	1.06325e+06	1.06631e+06	1.09283e+06	1.15258e+06	1.68678e+06	1.76146e+06	1.13547e+06	1.13156e+06	1.20935e+06	1.65124e+06	2.09076e+06	1.2919e+06	1.0772e+06	965431	976747	1.08222e+06	814358
Reference513	1.0318	0.946197	0.960862	0.00925965	acute:control	NEG	0.737	173.093	C7 H14 N2 O3	N-Acetylornithine	-2.46e-05	-0.14145	77.9844	level2	mzCloud	NA	NA	NA	NA	NA	NA	NA	NA	NA	Non-significant	1.29749e+06	1.17798e+06	1.42011e+06	1.48258e+06	1.23641e+06	1.40145e+06	1.18741e+06	1.34927e+06	1.55252e+06	1.315e+06	1.30789e+06	1.20773e+06	1.61628e+06	1.08109e+06	1.50206e+06	1.1373e+06	1.25239e+06	1.6637e+06	1.34725e+06	1.42291e+06	1.73501e+06	1.65512e+06	1.13508e+06	663405
Reference5461	0.776243	0.00249924	0.00812471	0.671806	acute:control	POS	9.351	469.314	C24 H46 O7	PEG Diethylhexanoate n4	21.983	49253.4	76.0402	level2	mzCloud	NA	NA	NA	NA	NA	NA	NA	NA	NA	Non-significant	1.53547e+06	1.41141e+06	1.43192e+06	1.38209e+06	1.4177e+06	1.3963e+06	1.47187e+06	1.36034e+06	1.36076e+06	1.35752e+06	80153.4	58835.8	61495.6	67680.2	65546.2	74906.1	90135.9	82351.8	49625.8	64197.8	87753.7	52149.6	61195.7	47880.4
Reference559	0.850322	0.401854	0.513437	0.227855	acute:control	POS	1.103	229.155	C11 H20 N2 O3	Prolylleucine	0.000106	0.463689	78.6033	level2	mzCloud	NA	NA	NA	NA	NA	NA	NA	NA	NA	Non-significant	3.42219e+07	3.61505e+07	3.47011e+07	3.45199e+07	3.53224e+07	3.52566e+07	3.50518e+07	3.38122e+07	3.43253e+07	3.56048e+07	4.28353e+07	6.26742e+07	7.81605e+07	3.29462e+07	2.28751e+07	5.05713e+07	3.89058e+07	5.78341e+07	2.75353e+07	2.62412e+07	2.70973e+07	5.79305e+07	31447550	3.6597e+07
Reference5947	0.0588616	0.263371	0.380144	0.67913	acute:control	POS	6.828	245.119	C13 H13 F N4	2-Fluoro-6-{[3-(1H-imidazol-1-yl)propyl]amino}benzonitrile	-0.000326	-1.33671	65.5013	level2	mzCloud	NA	NA	NA	NA	NA	NA	NA	NA	NA	Non-significant	20837.2	21031.6	20824.3	20665.1	21815.2	20112.4	21679.4	22428.2	21659	21799.8	20765	5.49328e+06	20231.3	22930.5	1.60517e+06	21201.7	21350.3	5.41957e+06	19170.7	21672	22094.3	27270.2	24966.5	478130
Reference622	1.37774	0.279354	0.396591	0.470627	acute:control	POS	8.006	251.164	C15 H22 O3	3,5-di-tert-Butyl-4-hydroxybenzoic acid	-3.98e-05	-0.15929	85.8679	level2	mzCloud	NA	NA	NA	NA	NA	NA	NA	NA	NA	Non-significant	1.60924e+07	1.66389e+07	1.60555e+07	1.67558e+07	1.49705e+07	1.69045e+07	1.61105e+07	1.54433e+07	1.59375e+07	1.54617e+07	2.22783e+07	1.57518e+07	1.8339e+07	1.68803e+07	1.71556e+07	1.36893e+07	9.41873e+06	1.95211e+07	1.03886e+07	1.23765e+07	4.31018e+06	2.70249e+07	1.76164e+07	3.63708e+07
Reference6585	0.628679	0.000931455	0.00367526	0.928645	acute:control	POS	6.459	179.107	C11 H14 O2	Butyl benzoate	2.05e-05	0.114908	64.6815	level2	mzCloud	NA	NA	NA	NA	NA	NA	NA	NA	NA	Non-significant	2.53933e+06	2.77018e+06	3.41712e+06	3.46118e+06	2.65296e+06	3.50867e+06	3.59314e+06	3.39956e+06	3.56902e+06	3.58803e+06	4.88164e+06	5.85574e+06	5.48947e+06	2.88124e+06	6.20936e+06	3.59634e+06	2.57017e+06	3.50919e+06	3.56932e+06	4.75102e+06	3.96059e+06	2.51779e+06	2.06691e+06	2.67472e+06
Reference6613	0.893668	0.311193	0.42983	0.305621	acute:control	NEG	6.703	253.144	C14 H22 O4	(+/-)-C75	-0.000245	-0.965252	92.7552	level2	mzCloud	NA	NA	NA	NA	NA	NA	NA	NA	NA	Non-significant	1.07647e+06	1.04593e+06	1.02291e+06	1.00828e+06	1.01773e+06	1.03738e+06	1.04261e+06	1.07466e+06	1.04159e+06	1.05491e+06	1.35493e+06	1.17857e+06	1.52451e+06	1.19364e+06	1.92948e+06	1.09319e+06	850237	944193	1.03263e+06	904799	859030	953784	914366	909230
Reference6675	0.984235	0.68626	0.762352	0.0973467	acute:control	POS	10.002	360.29	C23 H34 O2	Docosahexaenoic acid methyl ester	6.15e-05	0.179594	82.8224	level2	mzCloud	NA	NA	NA	NA	NA	NA	NA	NA	NA	Non-significant	2.33279e+07	2.39167e+07	2.38451e+07	2.41285e+07	2.27672e+07	2.36269e+07	2.4755e+07	2.53541e+07	2.37318e+07	2.35002e+07	3.38808e+07	6.75137e+06	7.78933e+06	1.89091e+07	1.24583e+07	1.06126e+07	2.41376e+07	1.16089e+07	1.45809e+07	3.44532e+07	3.13259e+07	2.35999e+07	1.22467e+07	1.51316e+07
Reference6688	0.669556	0.284392	0.402277	0.420057	acute:control	NEG	8.841	317.212	C20 H32 O4	(+/-)12-HpETE	-18.0107	-53566.6	80.8737	level2	mzCloud	NA	NA	NA	NA	NA	NA	NA	NA	NA	Non-significant	6.46139e+06	6.26002e+06	6.58866e+06	6.57833e+06	6.39886e+06	6.36888e+06	6.4924e+06	6.0802e+06	6.37775e+06	6.13763e+06	1.05448e+06	1.15005e+07	3.62838e+06	5.03463e+06	1.26234e+07	4.07752e+06	1.40224e+07	5.84012e+06	1.1001e+07	9.16484e+06	9.84064e+06	5.58902e+06	8.92862e+06	6.20405e+06
Reference6701	2.78901	0.000451516	0.00206129	1.33269	acute:control	NEG	6.695	185.118	C10 H18 O3	10-HDA	9.03e-06	0.0485272	84.7917	level2	mzCloud	NA	NA	NA	NA	NA	NA	NA	NA	NA	Up	2.36518e+06	2.30764e+06	2.26828e+06	2.31114e+06	2.289e+06	2.31014e+06	2.30339e+06	2.3592e+06	2.33021e+06	2.28542e+06	1.67368e+06	1.10973e+06	1.72938e+06	1.85979e+06	868301	945090	1.79542e+06	2.01095e+06	2.0537e+06	1.42671e+06	1.04558e+06	3.31873e+06	2.21404e+06	2.26747e+06
Reference6702	0.381959	2.52e-09	1.36e-07	1.62039	acute:control	POS	6.281	415.295	C23 H40 N2 O3	AUDA	21.9837	56037.5	73.0365	level2	mzCloud	NA	NA	NA	NA	NA	NA	NA	NA	NA	Down	562081	590208	595019	541699	565226	566167	503635	536873	556514	545663	734100	1.06748e+06	909595	760019	691669	868704	794971	828875	758005	932792	884450	312900	492821	454823
Reference6727	0.455024	0.00186074	0.00639302	1.22582	acute:control	NEG	9.114	223.17	C14 H24 O2	Myristic acid alkyne	-7.66e-05	-0.341582	87.3012	level2	mzCloud	NA	NA	NA	NA	NA	NA	NA	NA	NA	Down	1.90284e+06	1.92307e+06	1.92421e+06	1.9249e+06	1.91852e+06	1.96749e+06	1.89337e+06	1.91804e+06	1.83598e+06	1.81609e+06	1.94386e+06	4.3286e+06	5.39181e+06	2.19682e+06	2.91286e+06	2.39614e+06	1.479e+06	1.22984e+06	4.79697e+06	2.01392e+06	1.38384e+06	496576	1.62695e+06	1.56808e+06
Reference6741	1.07691	0.628956	0.716782	0.212552	acute:control	NEG	9.08	343.228	C22 H32 O3	14(S)-HDHA	-3.47e-05	-0.100872	90.472	level2	mzCloud	NA	NA	NA	NA	NA	NA	NA	NA	NA	Non-significant	1.6857e+06	1.57657e+06	1.5875e+06	1.63959e+06	1.5429e+06	1.66629e+06	1.44029e+06	1.51993e+06	1.4466e+06	1.62229e+06	622939	2.13744e+06	777352	1.03704e+06	1.87855e+06	762618	3.33028e+06	877980	1.74723e+06	2.41274e+06	1.97588e+06	1.72524e+06	2.9203e+06	2.51872e+06
Reference6833	0.838872	0.40262	0.514274	0.260836	acute:control	NEG	8.91	291.196	C18 H30 O4	13(S)-HpOTrE	-18.0108	-58059	72.5303	level2	mzCloud	NA	NA	NA	NA	NA	NA	NA	NA	NA	Non-significant	913007	887453	621131	894427	575857	847832	872494	847093	608473	812761	888832	1.02781e+06	1.28094e+06	902520	1.26563e+06	497067	901099	805599	1.46992e+06	445920	414222	447560	818212	829555
Reference6874	0.782188	0.601725	0.693564	0.238597	acute:control	POS	10.212	343.261	C21 H36 O2	5(Z),8(Z),11(Z)-Eicosatrienoic acid methyl ester	3.16e-05	0.0986529	68.2414	level2	mzCloud	NA	NA	NA	NA	NA	NA	NA	NA	NA	Non-significant	9.10109e+06	8.5353e+06	1.10889e+07	8.11744e+06	8.94725e+06	9.05526e+06	9.17314e+06	9.28892e+06	8.88346e+06	8.58058e+06	1.33114e+07	1.62119e+06	2.81609e+06	8.7115e+06	8.15906e+06	6.14541e+06	1.28893e+07	8.76697e+06	3.619e+06	8.17998e+06	1.26822e+07	6.84649e+06	3.65099e+06	3.74976e+06
Reference6877	1.10515	0.425524	0.5353	0.242315	acute:control	POS	9.245	323.256	C21 H32 O2	Eicosapentaenoic acid methyl ester	6.00811	18998.6	75.0681	level2	mzCloud	NA	NA	NA	NA	NA	NA	NA	NA	NA	Non-significant	3.41617e+06	5.80011e+06	2.80655e+06	3.4315e+06	3.19561e+06	5.72437e+06	3.14539e+06	3.3042e+06	3.24797e+06	3.16515e+06	3.59633e+06	1.94799e+06	2.79411e+06	3.02305e+06	1.11189e+07	2.1794e+06	1.62191e+06	3.791e+06	4.99337e+06	4.32221e+06	3.50747e+06	4.30994e+06	5.08591e+06	2.07935e+06
Reference6903	0.491616	0.000550486	0.00241819	1.21878	acute:control	NEG	10.238	279.233	C18 H32 O2	10(E),12(Z)-Conjugated linoleic acid	-0.000201	-0.715996	90.3813	level2	mzCloud	NA	NA	NA	NA	NA	NA	NA	NA	NA	Down	3.66067e+06	3.84301e+06	3.71864e+06	3.66627e+06	3.74431e+06	3.80743e+06	3.7343e+06	3.73475e+06	3.45481e+06	3.58798e+06	4.40313e+06	3.74316e+06	6.18247e+06	5.63146e+06	3.10417e+06	6.10614e+06	3.50196e+06	2.64197e+06	4.00116e+06	9.93683e+06	8.64497e+06	1.78533e+06	3.52783e+06	1.46934e+06
Reference6910	1.80686	3.96e-06	5.58e-05	1.19143	acute:control	POS	9.149	269.248	C17 H32 O2	Palmitelaidic acid methyl ester	0.000104	0.388986	89.212	level2	mzCloud	NA	NA	NA	NA	NA	NA	NA	NA	NA	Up	1.10117e+07	1.09515e+07	1.15808e+07	1.05921e+07	1.11942e+07	1.07681e+07	1.08977e+07	1.02891e+07	1.04474e+07	1.07749e+07	1.24743e+07	6.34068e+06	8.85313e+06	9.87493e+06	1.11905e+07	1.35331e+07	7.72062e+06	1.36999e+07	9.06697e+06	1.30765e+07	9.75834e+06	1.89265e+07	1.45429e+07	1.19804e+07
Reference695	0.261957	1.74e-05	0.00017681	1.66454	acute:control	POS	5.041	201.112	C10 H16 O4	Dimethyl cyclohexane-1,4-dicarboxylate	0.000261	1.30297	60.5812	level2	mzCloud	NA	NA	NA	NA	NA	NA	NA	NA	NA	Down	497323	604919	545474	542025	575279	539300	512997	537344	587516	545509	388880	3.36151e+06	595325	673300	723972	539453	635499	710687	1.10323e+06	503872	788484	120815	230638	466020
Reference7	0.918202	0.440739	0.550211	0.196516	acute:control	POS	1.701	132.102	C6 H13 N O2	Isoleucine	6.71e-05	0.511566	99.5853	level2	mzCloud	NA	NA	NA	NA	NA	NA	NA	NA	NA	Non-significant	3499712622	3663988674	3561774012	2899988065	3135653051	3558904692	3784283658	3520212078	3508744405	2944014834	6559184371	4095390616	4047522488	2851730212	2530428267	3794094335	3654147945	3631356383	3345710108	3144071582	4255814797	4291409851	3939958672	4012673735
Reference7267	1.31344	0.0006762	0.00283651	0.710243	acute:control	POS	8.127	318.241	C20 H31 N O2	Drofenine	-0.00135315	-4.26544	68.0045	level2	mzCloud	NA	NA	NA	NA	NA	NA	NA	NA	NA	Non-significant	5216185321	5284928877	5270878467	5279848084	5198991323	5308687448	5303570903	5361122784	5333169368	5433663548	5370891572	4146087899	4940558751	5549447104	4904614220	5835986519	4737174969	5134899256	4754992613	5547434552	5821655931	6981142542	6117258143	4947279815
Reference7295	0.720399	0.00572907	0.0159686	0.735555	acute:control	POS	4.269	115.076	C6 H10 O2	Oxepanone	0.000176	1.54312	87.3308	level2	mzCloud	NA	NA	NA	NA	NA	NA	NA	NA	NA	Non-significant	6.37228e+06	6.29624e+06	6.3083e+06	6.09422e+06	5.97452e+06	6.14728e+06	6.28112e+06	6.46878e+06	6.73991e+06	6.12712e+06	5.69171e+06	1.04528e+07	9.29021e+06	1.02215e+07	7.7637e+06	6.12253e+06	7.57356e+06	7.88257e+06	1.04733e+07	5.79451e+06	6.99982e+06	5.22626e+06	6.27774e+06	5.85404e+06
Reference7374	5.58783	0.0533834	0.104785	1.15756	acute:control	POS	7.217	369.225	C18 H34 O6	Sorbitan monolaurate	-0.000266	-0.767045	64.1154	level2	mzCloud	NA	NA	NA	NA	NA	NA	NA	NA	NA	Non-significant	221663	189099	203873	205282	178041	177777	142251	137935	152046	168221	47331.7	284350	39399.7	43896.6	104885	49975.1	211735	181927	127713	44979.2	43028.1	206422	133705	4.07832e+06
Reference7437	1.09269	0.307405	0.426009	0.344761	acute:control	POS	8.082	437.194	C24 H30 O6	Bis(4-ethylbenzylidene)sorbitol	0.000276	0.665778	71.7392	level2	mzCloud	NA	NA	NA	NA	NA	NA	NA	NA	NA	Non-significant	3.17533e+06	3.06691e+06	1.83804e+06	2.86014e+06	2.98066e+06	3.6287e+06	1.89352e+06	2.8865e+06	2.82467e+06	2.88386e+06	3.9173e+06	5.15457e+06	7.87144e+06	6.17883e+06	6.25514e+06	9.50689e+06	3.87563e+06	8.73369e+06	6.13018e+06	1.14929e+07	3.67029e+06	7.63654e+06	6.47941e+06	7.43966e+06
Reference7456	0.0635426	0.309766	0.428271	0.546016	acute:control	POS	7.712	391.288	C24 H38 O4	Bis(2-ethylhexyl) terephthalate	0.0032475	8.32102	78.2137	level2	mzCloud	NA	NA	NA	NA	NA	NA	NA	NA	NA	Non-significant	38872.4	40964.8	39330.3	39812.3	38030.2	38475.6	39045.8	37962.3	38890.3	40706.5	39975.9	4.02922e+06	32935.7	38207.2	4.10973e+06	39312.3	49396.3	37626.2	33098.4	37226.9	38852.3	47913.3	41002.8	49740.5
Reference7607	0.179866	0.371847	0.486598	0.406647	acute:control	POS	7.708	253.143	C14 H20 O4	(8aR,12S,12aR)-12-Hydroxy-4-methyl-4,5,6,7,8,8a,12,12a-octahydro-2H-3-benzoxecine-2,9(1H)-dione	-0.000323	-1.28052	60.2089	level2	mzCloud	NA	NA	NA	NA	NA	NA	NA	NA	NA	Non-significant	77052.2	81199.7	77959.7	78915.3	75382.7	76265.7	77395.9	75248.2	77087.6	80687.6	79239.5	2.39759e+06	65284.6	75733.5	2.85745e+06	77924	97912.5	74581.9	65607.1	73790.6	77012.3	94972.9	81275.1	98594.6
Reference7781	1.20808	0.0810625	0.147652	0.602916	acute:control	POS	1.711	191.082	C10 H10 N2 O2	2-[(1S)-1-Hydroxyethyl]-4(1H)-quinazolinone	0.000111	0.583739	61.719	level2	mzCloud	NA	NA	NA	NA	NA	NA	NA	NA	NA	Non-significant	1.19018e+07	1.10684e+07	1.24856e+07	6.9462e+06	1.27463e+07	1.18849e+07	1.28228e+07	1.16432e+07	1.11922e+07	9.76936e+06	5.17446e+06	1.08859e+07	1.42459e+07	3.89289e+07	1.03735e+07	1.26788e+07	9.2354e+06	1.51462e+07	1.31876e+07	7.56433e+06	9.78466e+06	1.84849e+07	1.99385e+07	1.35298e+07
Reference7817	1.01198	0.44843	0.556796	0.373785	acute:control	POS	4.697	249.076	C13 H12 O5	3-(4-Hydroxy-5-oxo-3-phenyl-2,5-dihydro-2-furanyl)propanoic acid	0.000168	0.675909	83.4956	level2	mzCloud	NA	NA	NA	NA	NA	NA	NA	NA	NA	Non-significant	9.65968e+06	1.00423e+07	9.8481e+06	9.54911e+06	9.68268e+06	9.64625e+06	9.35963e+06	9.67629e+06	9.6275e+06	9.56622e+06	6.3562e+06	1.20668e+07	1.3372e+07	9.67751e+06	4.41677e+06	4.4983e+06	1.51554e+07	6.66916e+06	1.37272e+07	1.57605e+07	1.8484e+07	3.23371e+06	1.11717e+07	1.50629e+07
Reference7922	1.16559	0.570991	0.66715	0.158217	acute:control	POS	3.837	180.102	C10 H13 N O2	N-Acetyltyramine	0.000101	0.566736	82.6775	level2	mzCloud	NA	NA	NA	NA	NA	NA	NA	NA	NA	Non-significant	884104	1.06957e+06	863566	949250	911957	889491	897941	882691	952337	951047	676978	748729	922995	558467	756847	694160	714234	1.14852e+06	530905	2.01556e+06	2.22996e+06	810793	833754	656665
Reference7934	0.893047	0.578955	0.673993	0.209745	acute:control	POS	6.762	255.123	C13 H18 O5	1-[2,4-Dihydroxy-3-(2-hydroxyethyl)-6-methoxyphenyl]-1-butanone	-0.000116	-0.454702	79.4384	level2	mzCloud	NA	NA	NA	NA	NA	NA	NA	NA	NA	Non-significant	6.70511e+06	6.85839e+06	6.61481e+06	6.43546e+06	6.45442e+06	6.39643e+06	6.23003e+06	5.84172e+06	6.2265e+06	6.37929e+06	9.58596e+06	5.8417e+06	1.1903e+07	5.06839e+06	7.91971e+06	1.09896e+07	5.62178e+06	8.41901e+06	7.41711e+06	3.22648e+06	4.05704e+06	6.79423e+06	9.06996e+06	6.20426e+06
Reference7939	0.0764499	0.164937	0.258405	0.792632	acute:control	POS	7.583	315.159	C19 H22 O4	2-(2-Hydroxy-2-propanyl)-9-(3-methyl-2-buten-1-yl)-2,3-dihydro-7H-furo[3,2-g]chromen-7-one	6.35e-05	0.202068	74.8656	level2	mzCloud	NA	NA	NA	NA	NA	NA	NA	NA	NA	Non-significant	16314	15846.4	16676.2	16009.4	16498.1	15537.1	17574.4	16908.2	17348.8	16792.5	15264.6	1.83381e+06	14258.3	534191	14825.1	17757.5	16518	16468.9	428071	16363.1	18260.3	21681.1	18586.8	17503.5
Reference7987	1.13463	0.872373	0.907284	0.101164	acute:control	POS	5.225	225.149	C13 H22 O4	8-[(1E)-3-Hydroxy-1-buten-1-yl]-1,5-dimethyl-6-oxabicyclo[3.2.1]octane-3,8-diol	-18.0104	-74376.4	74.6848	level2	mzCloud	NA	NA	NA	NA	NA	NA	NA	NA	NA	Non-significant	1.34169e+06	1.3641e+06	1.42458e+06	1.25565e+06	1.28417e+06	1.35452e+06	1.79152e+06	1.6016e+06	1.30742e+06	1.33059e+06	1.58453e+06	2.28008e+06	1.41145e+06	1.21336e+06	1.78448e+06	1.31512e+06	1.75258e+06	2.58945e+06	3.35134e+06	568084	717057	2.68529e+06	1.30802e+06	2.67178e+06
Reference804	1.45234	0.211767	0.31748	0.574249	acute:control	POS	8.006	265.18	C16 H24 O3	Methyl 3,5-di-tert-butyl-4-hydroxybenzoate	-3.31e-05	-0.12516	82.2114	level2	mzCloud	NA	NA	NA	NA	NA	NA	NA	NA	NA	Non-significant	4.47516e+06	4.5726e+06	4.44244e+06	4.57665e+06	4.2354e+06	4.6084e+06	4.38878e+06	4.21593e+06	4.23691e+06	4.03147e+06	6.25724e+06	4.24689e+06	4.79993e+06	4.52988e+06	4.82589e+06	3.59218e+06	2.62733e+06	5.77128e+06	2.40567e+06	3.17518e+06	815481	7.37186e+06	5.06612e+06	1.10694e+07
Reference8135	0.787445	0.405193	0.516568	0.295413	acute:control	NEG	6.66	249.149	C15 H22 O3	2-[(2S,4aR,8aS)-2-Hydroxy-4a-methyl-8-methylenedecahydro-2-naphthalenyl]acrylic acid	-0.000271	-1.08528	87.0552	level2	mzCloud	NA	NA	NA	NA	NA	NA	NA	NA	NA	Non-significant	2.32092e+06	2.23739e+06	2.24064e+06	2.27993e+06	2.28553e+06	2.2822e+06	2.2513e+06	2.31121e+06	2.2463e+06	2.22957e+06	769070	4.31592e+06	3.17838e+06	4.18288e+06	3.06811e+06	1.66262e+06	2.58519e+06	3.65154e+06	3.22509e+06	1.8246e+06	1.0119e+06	2.45579e+06	2.86604e+06	1.73728e+06
Reference814	1.69455	0.0243502	0.0545126	0.918421	acute:control	NEG	3.876	245.093	C13 H14 N2 O3	N-Acetyl-DL-tryptophan	-0.000272	-1.10645	91.1796	level2	mzCloud	NA	NA	NA	NA	NA	NA	NA	NA	NA	Non-significant	1.56963e+06	1.5543e+06	1.59674e+06	1.57829e+06	1.56507e+06	1.53706e+06	1.52766e+06	1.52911e+06	1.56946e+06	1.51544e+06	1.29184e+06	1.76642e+06	1.62765e+06	1.07575e+06	665786	1.97405e+06	2.26645e+06	987972	1.46629e+06	596191	406241	1.84004e+06	2.43776e+06	3.32425e+06
Reference8698	0.304339	0.0184732	0.043008	1.35418	acute:control	POS	5.321	204.066	C11 H9 N O3	1-(2,4-Dihydroxyquinolin-3-yl)ethan-1-one	0.000172	0.849258	84.5168	level2	mzCloud	NA	NA	NA	NA	NA	NA	NA	NA	NA	Down	1.67492e+06	1.70828e+06	1.54204e+06	1.50258e+06	1.54896e+06	1.54035e+06	1.47912e+06	1.46647e+06	1.03581e+06	1.48915e+06	1.00271e+06	1.03402e+06	3.10346e+06	5.5211e+06	5.27054e+06	2.09807e+06	239267	6.25521e+06	949982	161180	3.78095e+06	218183	4.57043e+06	429012
Reference879	0.0729802	6.45e-06	8.18e-05	3.194	acute:control	POS	0.742	204.123	C9 H17 N O4	Acetyl-L-carnitine	9.96e-05	0.490366	96.229	level2	mzCloud	NA	NA	NA	NA	NA	NA	NA	NA	NA	Down	5.17805e+07	4.53929e+07	4.82413e+07	5.02609e+07	4.51524e+07	4.55796e+07	4.52676e+07	4.59048e+07	4.58523e+07	4.23389e+07	4.61507e+07	6.91911e+07	3.98094e+07	5.80814e+07	4.50423e+07	3.23154e+07	8.72211e+07	7.68526e+07	2.70211e+07	1.50652e+07	1.36119e+08	576772	1.96095e+07	2.1541e+07
Reference881	0.968886	0.95303	0.965904	0.0333485	acute:control	POS	0.7	162.113	C7 H15 N O3	DL-Carnitine	2.91e-05	0.180417	99.1817	level2	mzCloud	NA	NA	NA	NA	NA	NA	NA	NA	NA	Non-significant	361079332	3.17381e+08	3.09795e+08	3.40166e+08	3.05104e+08	3.00923e+08	3.73086e+08	3.80368e+08	3.75958e+08	3.64679e+08	2.93974e+08	1.74626e+08	262169408	4.44858e+08	2.18765e+08	5.77911e+08	3.58557e+08	471356581	2.34729e+08	4.54127e+08	6.77006e+08	463274576	2.28377e+08	1.93438e+08
Reference889	0.656882	1.17e-06	2.21e-05	1.02702	acute:control	POS	11.909	734.57	C40 H80 N O8 P	DL-Dipalmitoylphosphatidylcholine	0.000268	0.36499	87.4068	level2	mzCloud	NA	NA	NA	NA	NA	NA	NA	NA	NA	Down	7.96799e+06	7.81067e+06	7.84613e+06	7.80899e+06	7.65036e+06	7.89322e+06	7.72488e+06	7.38984e+06	7.65923e+06	7.89606e+06	6.53158e+06	8.11252e+06	7.50908e+06	6.91419e+06	6.92798e+06	6.33245e+06	6.92279e+06	6.15915e+06	1.00907e+07	7.648e+06	9.33247e+06	5.30846e+06	4.96732e+06	5.85755e+06
Reference9029	6.58169	0.00167406	0.00586425	1.82679	acute:control	NEG	7.04	460.27	C27 H35 N5 O2	1-{[(2R,4S,5S)-5-{[(1R,9S)-6-Oxo-7,11-diazatricyclo[7.3.1.02,7]trideca-2,4-dien-11-yl]methyl}-1-azabicyclo[2.2.2]oct-2-yl]methyl}-3-phenylurea	-0.00135762	-2.94316	72.7851	level2	mzCloud	NA	NA	NA	NA	NA	NA	NA	NA	NA	Up	739755	660313	675365	687913	727662	709719	647989	709501	677227	667994	270523	462409	178716	294897	424080	129324	214715	47102.3	226370	10610.5	33485.2	535835	313476	2.32415e+06
Reference9104	1.21973	0.487597	0.592091	0.347977	acute:control	POS	6.784	315.12	C14 H22 N2 O2 S2	N-{[(2R,4S,5R)-5-Ethyl-1-azabicyclo[2.2.2]oct-2-yl]methyl}-2-thiophenesulfonamide	0.000506	1.61066	73.5916	level2	mzCloud	NA	NA	NA	NA	NA	NA	NA	NA	NA	Non-significant	3.54996e+06	3.64769e+06	3.4243e+06	3.36472e+06	3.61387e+06	3.28727e+06	3.28416e+06	3.12281e+06	3.13707e+06	3.25941e+06	1.5758e+06	1.51801e+06	3.99617e+06	3.42295e+06	1.68132e+06	3.09145e+06	5.61487e+06	7.10844e+06	4.53702e+06	1.85093e+06	762016	2.80015e+06	2.74962e+06	7.54414e+06
0.596_391.03244	0.617939	7.34e-05	0.000498874	1.00769	acute:control	NEG	0.596	391.032	C18 H17 Cl N2 O2 S2	N1-[4-(3-chloro-4-methylphenyl)-5-methyl-1,3-thiazol-2-yl]-4-methylbenzene-1-sulfonamide	-0.00228439	-5.8269	54.896	level3	mzCloud	NA	NA	NA	NA	NA	NA	NA	NA	NA	Down	558789	471177	429107	441325	370975	461865	572028	455614	509882	427620	805872	509939	510528	412475	678593	744532	685119	534841	660314	621027	479385	373136	335221	240747
0.616_259.06384	0.946524	0.576848	0.672218	0.136824	acute:control	POS	0.616	259.064	C14 H11 Cl N2 O	2-Amino-5-chloro-3-phenyl-3H-indol-3-ol	0.000574	2.22456	4.15325	level3	mzCloud	NA	NA	NA	NA	NA	NA	NA	NA	NA	Non-significant	1.15187e+07	1.24144e+07	1.16641e+07	1.21533e+07	1.19584e+07	1.20825e+07	1.22135e+07	1.23936e+07	1.20804e+07	1.2513e+07	1.01035e+07	1.46872e+07	1.51225e+07	1.07917e+07	1.01494e+07	1.4548e+07	1.29578e+07	1.02833e+07	1.48597e+07	1.96622e+07	1.71289e+07	1.18164e+07	9.27702e+06	1.09659e+07
0.654_206.05569	3.02737	0.00250452	0.0081305	1.3238	acute:control	POS	0.654	206.056	C7 H9 N5 S2	N'-{5-[(cyanomethyl)thio]-1,3,4-thiadiazol-2-yl}-N,N-dimethyliminoformamide	-21.9816	-96822.4	0.287974	level3	mzCloud	NA	NA	NA	NA	NA	NA	NA	NA	NA	Up	1.6001e+06	1.65688e+06	1.76206e+06	1.48591e+06	1.79504e+06	1.67911e+06	1.40837e+06	1.48721e+06	1.69931e+06	1.7061e+06	675125	1.79946e+06	858458	703443	519508	379579	817359	1.06338e+06	650838	708689	646647	1.1651e+06	4.1702e+06	6.61522e+06
0.665_249.03505	1.03669	0.78992	0.84593	0.0826553	acute:control	POS	0.665	249.035	C10 H10 O6	2-(carboxymethoxy)-4-methoxybenzoic acid	21.98	97236.3	11.0661	level3	mzCloud	NA	NA	NA	NA	NA	NA	NA	NA	NA	Non-significant	1.26551e+06	1.41505e+06	1.19281e+06	1.04043e+06	1.20109e+06	1.31981e+06	1.22916e+06	1.44166e+06	568213	1.33624e+06	999386	1.85404e+06	1.43888e+06	1.27018e+06	751970	1.18259e+06	1.35572e+06	749508	1.46368e+06	2.18666e+06	2.03228e+06	860061	1.14468e+06	1.11225e+06
0.665_348.07931	2.20691	0.000417923	0.00194987	1.20224	acute:control	POS	0.665	348.079	C19 H13 N3 O2 S	(2-phenoxy-3-pyridinyl)[3-(2-thienyl)-1H-pyrazol-1-yl]methanone	-0.000818	-2.35567	11.4502	level3	mzCloud	NA	NA	NA	NA	NA	NA	NA	NA	NA	Up	2.09434e+07	2.09535e+07	2.04725e+07	1.96551e+07	2.05488e+07	2.00701e+07	1.82555e+07	2.15855e+07	2.00744e+07	2.06172e+07	2.1613e+07	8.86311e+06	1.59656e+07	2.32771e+07	1.86507e+07	2.66827e+07	1.48068e+07	1.99692e+07	1.72322e+07	2.63621e+07	2.3173e+07	4.70248e+07	2.44108e+07	1.40333e+07
0.668_296.06531	1.65965	0.00052173	0.0023141	1.01502	acute:control	POS	0.668	296.065	C10 H12 F3 N3 O2 S	N1-[4-(trifluoromethoxy)phenyl]-1-(2-hydroxyethyl)hydrazine-1-carbothioamide	-0.00220087	-7.45906	51.3954	level3	mzCloud	NA	NA	NA	NA	NA	NA	NA	NA	NA	Up	1.23817e+07	1.30103e+07	1.15385e+07	1.13342e+07	12287107	1.19977e+07	1.10037e+07	1.2563e+07	1.23005e+07	1.20586e+07	1.61328e+07	5.9186e+06	1.24526e+07	1.6358e+07	9.90919e+06	1.70651e+07	8.91752e+06	1.7127e+07	8.97969e+06	1.55252e+07	1.22225e+07	1.94457e+07	1.69152e+07	1.27047e+07
0.671_794.42577	1.38861	0.0517458	0.102087	0.573059	acute:control	NEG	0.671	794.426	C38 H66 O17	NP-007556	1.00305	1262.6	2.08216	level3	mzCloud	NA	NA	NA	NA	NA	NA	NA	NA	NA	Non-significant	599870	522355	470054	629576	526261	580019	529425	555843	583289	499993	490797	292472	338582	578515	588181	566963	370720	435390	396886	697949	683484	810976	514374	320717
0.678_219.02652	0.0700652	9.7e-13	1.95e-10	2.74071	acute:control	POS	0.678	219.027	C7 H10 N2 O2 S2	ethyl 4-amino-2-(methylsulfanyl)-1,3-thiazole-5-carboxylate	0.000872	3.99777	48.9365	level3	mzCloud	NA	NA	NA	NA	NA	NA	NA	NA	NA	Down	8.95661e+07	9.31318e+07	9.18559e+07	9.68376e+07	9.52101e+07	9.22528e+07	9.83469e+07	1.03781e+08	9.88031e+07	9.67864e+07	1.54111e+08	8.363e+07	1.20066e+08	1.45219e+08	9.18279e+07	1.49503e+08	1.49415e+08	1.68932e+08	8.82608e+07	1.44221e+08	1.35353e+08	9.43886e+06	7.35838e+06	6.71413e+06
0.688_263.08473	0.0425202	3.8e-09	1.94e-07	3.04163	acute:control	POS	0.688	263.085	C13 H14 N2 O2 S	Ethyl 2-amino-4-(5-methyl-2-pyridyl)thiophene-3-carboxylate	-21.982	-83876.1	32.8204	level3	mzCloud	NA	NA	NA	NA	NA	NA	NA	NA	NA	Down	4.83672e+06	4.90489e+06	6.19437e+06	5.22058e+06	4.74646e+06	5.45271e+06	5.97211e+06	5.4764e+06	5.29899e+06	5.82256e+06	1.07991e+07	4.35337e+06	6.45935e+06	6.89699e+06	6.07846e+06	7.77412e+06	9.11041e+06	1.08617e+07	6.00015e+06	9.71576e+06	8.414e+06	452935	183214	94918.1
0.693_254.14977	0.3727	0.000531545	0.00235052	1.6347	acute:control	POS	0.693	254.15	C12 H19 N3 O3	ethyl 2-{[(1-methyl-3-propyl-1H-pyrazol-4-yl)carbonyl]amino}acetate	-0.00015	-0.594359	15.2599	level3	mzCloud	NA	NA	NA	NA	NA	NA	NA	NA	NA	Down	2.90453e+06	3.07097e+06	3.88989e+06	3.63849e+06	3.86947e+06	2.9764e+06	3.3733e+06	2.75886e+06	2.58798e+06	2.56482e+06	1.88911e+06	2.56324e+06	3.954e+06	4.39921e+06	2.61408e+06	4.28544e+06	5.16323e+06	2.56621e+06	3.64013e+06	1.97046e+06	6.37394e+06	444890	681456	342050
0.694_371.10357	0.115654	2.6e-10	1.92e-08	2.43974	acute:control	POS	0.694	371.104	C17 H18 N2 O3 S	ethyl 5-[3-(dimethylamino)allanoyl]-2-phenyl-1,3-thiazole-4-carboxylate	39.9924	121151	26.3722	level3	mzCloud	NA	NA	NA	NA	NA	NA	NA	NA	NA	Down	622864	670812	622734	647759	653897	572710	770224	572913	436389	788733	1.06636e+06	435726	889486	873769	1.11514e+06	1.64092e+06	1.02228e+06	1.16605e+06	995235	1.53417e+06	1.41736e+06	128445	130517	124333
0.704_260.97369	2.17226	6.69e-06	8.36e-05	1.35548	acute:control	POS	0.704	260.974	C9 H9 Br O4	3-bromo-2,6-dimethoxybenzoic acid	-21.9839	-84563.9	12.923	level3	mzCloud	NA	NA	NA	NA	NA	NA	NA	NA	NA	Up	2.62976e+06	2.54316e+06	2.65948e+06	2.48579e+06	2.56418e+06	2.11249e+06	2.67022e+06	3.21587e+06	2.93227e+06	2.63679e+06	1.46937e+06	3.36121e+06	1.99682e+06	1.53179e+06	1.87313e+06	1.93982e+06	2.03182e+06	2.19038e+06	2.04416e+06	2.00974e+06	2.35265e+06	4.33555e+06	3.1287e+06	2.83921e+06
0.704_274.08960	0.0317786	1.94e-10	1.55e-08	3.05348	acute:control	POS	0.704	274.09	C15 H15 N O2 S	1-{4-methoxy-3-[(2-pyridylthio)methyl]phenyl}ethan-1-one	-3.96e-05	-0.145078	50.9342	level3	mzCloud	NA	NA	NA	NA	NA	NA	NA	NA	NA	Down	1.55484e+06	1.6846e+06	1.48162e+06	1.53478e+06	1.63242e+06	1.64465e+06	1.65385e+06	1.78159e+06	1.5298e+06	1.66561e+06	3.02106e+06	1.85581e+06	2.4301e+06	2.70526e+06	2.9579e+06	6.13917e+06	3.72663e+06	7.90972e+06	2.20841e+06	1.59448e+06	6.37718e+06	118046	121525	128265
0.708_213.04924	0.969012	0.869563	0.904716	0.00558781	acute:control	NEG	0.708	213.049	C12 H10 N2 S	2-amino-4-methyl-5-phenylthiophene-3-carbonitrile	5.23e-05	0.2444	14.7977	level3	mzCloud	NA	NA	NA	NA	NA	NA	NA	NA	NA	Non-significant	4.85059e+06	4.79116e+06	4.99948e+06	4.68399e+06	4.89815e+06	4.91779e+06	4.34021e+06	4.77666e+06	4.79945e+06	5.00481e+06	6.60232e+06	1.06875e+07	4.75102e+06	4.65048e+06	4.6514e+06	5.83624e+06	4.70749e+06	4.0117e+06	5.16048e+06	4.51148e+06	5.18966e+06	5.20632e+06	4.89297e+06	4.21992e+06
0.715_323.01118	0.0347311	1.81e-12	2.81e-10	3.02075	acute:control	POS	0.715	323.011	C14 H8 F2 N2 O S2	N-[4-(3,4-difluorophenyl)-1,3-thiazol-2-yl]-2-thiophenecarboxamide	-0.000708	-2.20005	3.04435	level3	mzCloud	NA	NA	NA	NA	NA	NA	NA	NA	NA	Down	7.35015e+06	6.90979e+06	6.90367e+06	7.23024e+06	6.74305e+06	6.81738e+06	3.93355e+06	3.32568e+06	3.66539e+06	7.0697e+06	9.30578e+06	6.06022e+06	2.77832e+06	3.24772e+06	9.1795e+06	1.33706e+07	1.42743e+07	1.26281e+07	8.91691e+06	1.11619e+07	8.05564e+06	224848	231476	244313
0.729_275.17133	1.41319	0.233875	0.344988	0.45294	acute:control	POS	0.729	275.171	C11 H22 N4 O4	5-{[amino(imino)methyl]amino}-2-[(tert-butoxycarbonyl)amino]pentanoic acid hydrochloride hydrate	-5.99e-05	-0.218652	7.66286	level3	mzCloud	NA	NA	NA	NA	NA	NA	NA	NA	NA	Non-significant	7.33327e+06	6.20313e+06	7.19199e+06	7.20025e+06	6.74821e+06	5.54244e+06	7.45194e+06	7.11834e+06	6.84282e+06	6.48321e+06	6.21546e+06	2.0196e+06	7.67627e+06	9.022e+06	6.06387e+06	7.06236e+06	3.32618e+06	3.88173e+06	7.63379e+06	9.1825e+06	3.267e+06	1.48542e+07	1.41807e+07	1.70339e+06
0.731_374.98960	0.40144	0.000339839	0.00166941	1.40264	acute:control	NEG	0.731	374.99	C12 H11 Cl N2 O3 S2	N2-(3-pyridylmethyl)-3-chloro-4-(methylsulfonyl)thiophene-2-carboxamide	0.00143826	4.35851	20.9146	level3	mzCloud	NA	NA	NA	NA	NA	NA	NA	NA	NA	Down	3.44918e+06	3.37329e+06	3.42706e+06	3.4172e+06	3.33539e+06	3.38992e+06	3.31702e+06	3.3343e+06	3.58418e+06	3.49143e+06	3.9229e+06	3.8633e+06	6.01177e+06	5.94731e+06	7.13265e+06	3.20308e+06	1.68621e+06	1.62425e+06	5.63992e+06	4.06143e+06	8.03127e+06	1.40746e+06	1.23481e+06	1.62694e+06
0.734_283.16260	0.292765	0.00030568	0.00153732	1.56623	acute:control	POS	0.734	283.163	C15 H26 O2	[2-(hydroxymethyl)-5,5,8a-trimethyl-1,4,4a,5,6,7,8,8a-octahydronaphthalen-1-yl]methanol	21.9801	92278.6	56.4683	level3	mzCloud	NA	NA	NA	NA	NA	NA	NA	NA	NA	Down	1.49382e+06	1.86891e+06	1.49332e+06	1.43259e+06	1.90094e+06	1.9687e+06	1.61864e+06	1.61006e+06	1.39287e+06	1.56209e+06	3.11966e+06	603284	1.54709e+06	3.01052e+06	3.5631e+06	4.69108e+06	2.25624e+06	1.09144e+06	3.37928e+06	7.06569e+06	2.37825e+06	979508	1.05015e+06	318814
0.74_306.91894	1.664	0.0129445	0.0318107	0.857376	acute:control	NEG	0.74	306.919	C9 H6 Cl2 N2 O2 S2	N3-(3-pyridyl)-2,5-dichlorothiophene-3-sulfonamide	0.00144634	4.69707	9.47018	level3	mzCloud	NA	NA	NA	NA	NA	NA	NA	NA	NA	Non-significant	2.22518e+07	2.2557e+07	2.24522e+07	2.27348e+07	2.26304e+07	2.2823e+07	2.19081e+07	2.20181e+07	2.32275e+07	2.29691e+07	1.72219e+07	1.41828e+07	1.60063e+07	2.08329e+07	1.95017e+07	20778486	1.74405e+07	4.02597e+06	1.80362e+07	2.17498e+07	2.21756e+07	3.48364e+07	2.49599e+07	1.94428e+07
0.759_341.15691	0.726205	0.150703	0.241333	0.48448	acute:control	POS	0.759	341.157	C13 H20 N6 O5	ANH	0.000119	0.348792	16.2761	level3	mzCloud	NA	NA	NA	NA	NA	NA	NA	NA	NA	Non-significant	1.2781e+07	1.39578e+07	1.26273e+07	1.30519e+07	1.32474e+07	1.34166e+07	1.35628e+07	1.33675e+07	1.24258e+07	1.35228e+07	1.10626e+07	4.85877e+06	4.64128e+06	1.17672e+07	1.16338e+07	1.94963e+07	1.65484e+07	1.77759e+07	1.55219e+07	1.75965e+07	1.50613e+07	1.18063e+07	7.52035e+06	7.97842e+06
0.775_250.15904	0.637778	0.0301229	0.0649661	0.735621	acute:control	POS	0.775	250.159	C15 H20 F N O	4-Fluoro-a-pyrrolidinopentiophenone	-0.00112667	-4.52201	33.8005	level3	mzCloud	NA	NA	NA	NA	NA	NA	NA	NA	NA	Non-significant	3.96411e+06	3.34317e+06	3.79335e+06	4.29149e+06	3.6969e+06	3.9084e+06	4.63065e+06	5.09265e+06	4.79065e+06	3.78915e+06	5.54192e+06	1.90968e+06	8.42916e+06	3.76669e+06	4.33698e+06	4.5899e+06	3.96534e+06	6.59925e+06	5.47855e+06	3.1414e+06	2.07118e+06	3.31141e+06	3.75044e+06	3.46633e+06
0.858_330.07805	4.86096	7.54e-09	3.54e-07	2.05555	acute:control	NEG	0.858	330.078	C15 H14 Cl N5 O2	ethanedial 1-(4-chloro-2-nitrophenyl)-1-methyl-2-phenyldihydrazone	0.00172333	5.20513	17.8546	level3	mzCloud	NA	NA	NA	NA	NA	NA	NA	NA	NA	Up	799887	744853	684546	786545	692768	741666	700892	753565	658322	728488	281130	951118	402245	313611	536049	267191	331378	222680	427895	288315	283760	1.38229e+06	2.65603e+06	3.47252e+06
0.919_471.18388	0.650269	0.0221983	0.0500079	0.759256	acute:control	POS	0.919	471.184	C22 H30 O11	6-(2-hydroxy-3-methyl-3-{[(2S,3R,4S,5S,6R)-3,4,5-trihydroxy-6-(hydroxymethyl)oxan-2-yl]oxy}butyl)-5,7-dimethoxy-2H-chromen-2-one	-0.00220791	-4.6959	4.31535	level3	mzCloud	NA	NA	NA	NA	NA	NA	NA	NA	NA	Non-significant	1.06905e+07	1.10613e+07	1.08617e+07	1.10427e+07	1.07067e+07	1.14755e+07	1.2192e+07	8.51527e+06	9.83011e+06	1.08233e+07	2.10431e+07	2.78265e+07	1.48794e+07	8.70185e+06	1.14265e+07	1.08792e+07	1.96606e+07	2.18008e+07	1.06564e+07	1.2518e+07	1.10643e+07	7.64614e+06	1.08525e+07	2.22315e+07
1.069_265.02318	0.922839	0.300742	0.419254	0.321986	acute:control	POS	1.069	265.023	C11 H11 Cl O4	5-chloro-8-hydroxy-6-methoxy-3-methyl-3,4-dihydro-1H-2-benzopyran-1-one	21.9813	90818.9	48.1902	level3	mzCloud	NA	NA	NA	NA	NA	NA	NA	NA	NA	Non-significant	1.18081e+07	1.16054e+07	1.26451e+07	1.18723e+07	1.23478e+07	1.21221e+07	1.23832e+07	1.16109e+07	1.12148e+07	1.20443e+07	1.50817e+07	8.65493e+06	1.14483e+07	1.29191e+07	1.01661e+07	1.20911e+07	1.19825e+07	1.45735e+07	9.36053e+06	1.23722e+07	1.22506e+07	7.45974e+06	1.50546e+07	8.60897e+06
1.088_485.19953	0.881655	0.168134	0.262469	0.333922	acute:control	POS	1.088	485.2	C21 H34 O11	NP-015904	21.9821	47558.8	8.89977	level3	mzCloud	NA	NA	NA	NA	NA	NA	NA	NA	NA	Non-significant	6.54761e+06	6.97238e+06	6.19945e+06	6.08325e+06	6.54605e+06	6.64106e+06	5.93363e+06	4.99151e+06	4.83487e+06	5.12338e+06	9.93616e+06	1.05892e+07	6.6032e+06	6.80477e+06	7.83313e+06	8.14418e+06	6.73981e+06	7.9578e+06	6.19805e+06	8.92283e+06	6.5548e+06	9.2005e+06	7.78783e+06	5.94604e+06
1.144_143.11803	0.805129	0.788677	0.845152	0.0282823	acute:control	POS	1.144	143.118	C7 H13 N O2	NP-021733	-18.0104	-125864	57.0585	level3	mzCloud	NA	NA	NA	NA	NA	NA	NA	NA	NA	Non-significant	4.71913e+06	5.43576e+06	5.20385e+06	5.31632e+06	5.50005e+06	1.17464e+06	5.36712e+06	4.72718e+06	4.64554e+06	5.16589e+06	5.53855e+06	2.15812e+07	9.84128e+06	2.52028e+06	6.52081e+06	6.27899e+06	3.99446e+06	3.19542e+06	4.35975e+06	6.95433e+06	1.58227e+06	7.45507e+06	3.09358e+06	8.20658e+06
1.157_407.04347	0.749749	0.0248661	0.0554274	0.618838	acute:control	POS	1.157	407.043	C17 H12 F2 N4 O2 S2	3,6-diamino-2-[4-(difluoromethoxy)benzoyl]-4-(methylthio)thieno[2,3-b]pyridine-5-carbonitrile	-0.000778	-1.91726	7.68102	level3	mzCloud	NA	NA	NA	NA	NA	NA	NA	NA	NA	Non-significant	4.028e+06	4.07628e+06	4.15791e+06	4.31735e+06	4.17067e+06	4.02319e+06	4.07876e+06	3.51248e+06	3.68465e+06	3.37339e+06	5.20396e+06	7.62038e+06	5.43433e+06	3.14227e+06	4.0069e+06	4.49566e+06	6.51011e+06	3.92306e+06	4.46582e+06	4.82185e+06	3.86292e+06	1.74659e+06	2.82151e+06	4.09292e+06
1.184_322.07695	0.426067	2.62e-05	0.000235835	1.40704	acute:control	POS	1.184	322.077	C16 H11 N5 O S	6-oxo-4-phenyl-2-[2-(2-thienylmethylidene)hydrazino]-1,6-dihydropyrimidine-5-carbonitrile	0.00124403	3.87465	12.6093	level3	mzCloud	NA	NA	NA	NA	NA	NA	NA	NA	NA	Down	1.69912e+06	1.68744e+06	1.81286e+06	1.66302e+06	1.84029e+06	1.90417e+06	1.87858e+06	1.86627e+06	1.86253e+06	1.88199e+06	2.74187e+06	2.82852e+06	4.23496e+06	2.56828e+06	2.761e+06	3.56858e+06	1.55814e+06	1.886e+06	4.29094e+06	1.42728e+06	2.53815e+06	649955	2.41847e+06	1.31885e+06
1.281_281.07453	0.587899	0.0257884	0.0570732	1.07165	acute:control	POS	1.281	281.075	C11 H7 F3 N6	1-phenyl-5-[5-(trifluoromethyl)-1H-pyrazol-4-yl]-1H-1,2,3,4-tetraazole	-0.00117954	-4.21162	14.3767	level3	mzCloud	NA	NA	NA	NA	NA	NA	NA	NA	NA	Non-significant	2.06673e+06	2.23052e+06	1.98821e+06	2.14399e+06	2.09837e+06	2186576	1.99179e+06	1.67179e+06	1.81956e+06	1.78148e+06	2.78438e+06	1.84218e+06	3.64706e+06	3.62504e+06	4.32808e+06	5.02843e+06	935876	1.74103e+06	7.3726e+06	785981	3.13174e+06	578043	1.00021e+07	1.79966e+06
1.299_311.12368	0.575963	0.00379297	0.0114726	0.987435	acute:control	POS	1.299	311.124	C14 H18 N2 O6	ethyl 2-{[(ethoxycarbonyl)amino]carbonyl}-3-[(2-furylmethyl)amino]acrylate	-8.07e-05	-0.260324	17.5503	level3	mzCloud	NA	NA	NA	NA	NA	NA	NA	NA	NA	Non-significant	2.06721e+06	2.29028e+06	2.23329e+06	2.10526e+06	2.20075e+06	2.27251e+06	2.24946e+06	2.20402e+06	2.38878e+06	2.35234e+06	2.61438e+06	3.34279e+06	3.98646e+06	3.02388e+06	3.85462e+06	4.48305e+06	1.38088e+06	2.12367e+06	5.00512e+06	1.59336e+06	2.69277e+06	1.53511e+06	4.12094e+06	2.04727e+06
1.359_204.06334	0.980342	0.743909	0.808975	0.0529508	acute:control	POS	1.359	204.063	C7 H13 N3 S2	5-(isopentylthio)-1,3,4-thiadiazol-2-amine	0.000976	4.80866	11.484	level3	mzCloud	NA	NA	NA	NA	NA	NA	NA	NA	NA	Non-significant	1.41964e+07	1.50743e+07	1.32583e+07	1.41941e+07	1.42951e+07	1.43093e+07	1.267e+07	1.14952e+07	1.13466e+07	1.19542e+07	1.3822e+07	2.44909e+07	1.52194e+07	1.37183e+07	1.60269e+07	1.65717e+07	1.46848e+07	1.49547e+07	1.53862e+07	1.60454e+07	1.42332e+07	2.14083e+07	2.06205e+07	1.4084e+07
1.447_393.03384	0.764484	0.83481	0.88042	0.217804	acute:control	POS	1.447	393.034	C15 H14 N4 O6 S2	Ceftibuten	-18.0089	-43920.4	44.7372	level3	mzCloud	NA	NA	NA	NA	NA	NA	NA	NA	NA	Non-significant	159059	207237	147070	168948	199191	171939	139413	120915	101345	164672	45443.4	3.24164e+06	88184.6	34816.1	40105.5	42174.6	815802	264457	193053	34619	34627	47656.4	943649	1.71873e+06
1.493_380.04019	0.493937	0.0156939	0.0375749	1.34285	acute:control	POS	1.493	380.04	C18 H12 F3 N O S2	3-[5-(Thien-2-yl)thien-2-yl]-N-[3-(trifluoromethyl)phenyl]acrylamide	0.00167512	4.41947	12.5659	level3	mzCloud	NA	NA	NA	NA	NA	NA	NA	NA	NA	Down	1.75784e+06	1.19887e+06	1.85185e+06	1.82798e+06	1.30126e+06	1.16642e+06	1.80731e+06	1.98282e+06	1.97663e+06	1.52656e+06	1.05656e+06	2.46863e+06	1.69766e+06	1.00056e+06	1.41347e+06	908343	1.80921e+06	879722	2.8369e+06	348045	948012	131260	1.2606e+06	2.0866e+06
1.534_247.04907	0.403418	0.00310233	0.00964065	1.46314	acute:control	POS	1.534	247.049	C10 H7 Cl N6	8-chloro-7-methyl-5-(2-pyridyl)[1,2,3,4]tetraazolo[1,5-c]pyrimidine	-0.000278	-1.13178	30.7787	level3	mzCloud	NA	NA	NA	NA	NA	NA	NA	NA	NA	Down	8.77138e+06	8.445e+06	8.73116e+06	8.83552e+06	8.66239e+06	8.51958e+06	8.34839e+06	8.01304e+06	8.09709e+06	8.25952e+06	6.20635e+06	7.52197e+06	1.02972e+07	1.25972e+07	1.27909e+07	9.12977e+06	4.56148e+06	1.70393e+06	1.13446e+07	1.00716e+07	1.30369e+07	2.22581e+06	3.81062e+06	4.00443e+06
1.622_337.10745	0.216715	7.25e-06	8.92e-05	1.99618	acute:control	POS	1.622	337.107	C20 H18 O6	5-[(1S,3aR,4S,6aR)-4-(2H-1,3-benzodioxol-5-yl)-hexahydrofuro[3,4-c]furan-1-yl]-2H-1,3-benzodioxole	-18.0102	-50860.3	38.8905	level3	mzCloud	NA	NA	NA	NA	NA	NA	NA	NA	NA	Down	4.53385e+06	6.02164e+06	5.67246e+06	5.63462e+06	5.65695e+06	6.00722e+06	5.30575e+06	5.42099e+06	3.92287e+06	5.32275e+06	8.24631e+06	6.60701e+06	6.50189e+06	1.11912e+07	9.60481e+06	6.66728e+06	2.18471e+06	1.58002e+06	6.56433e+06	7.27617e+06	9.92017e+06	824736	1.23581e+06	1.699e+06
1.622_351.09628	0.341926	0.000113508	0.000702915	1.65468	acute:control	POS	1.622	351.096	C17 H16 N2 O5	3-(4-Methoxyphenyl)-5-[(4-nitrophenoxy)methyl]-4,5-dihydroisoxazole	21.9831	66999.9	9.40577	level3	mzCloud	NA	NA	NA	NA	NA	NA	NA	NA	NA	Down	1.45232e+07	1.42645e+07	9.22422e+06	1.46858e+07	1.03116e+07	1.49135e+07	1.33651e+07	8.70912e+06	1.29698e+07	9.34629e+06	1.90398e+07	1.42022e+07	2.30636e+07	2.57313e+07	2.01404e+07	1.60185e+07	6.57045e+06	4.74527e+06	1.59689e+07	1.24413e+07	1.32997e+07	2.62875e+06	4.16192e+06	4.95794e+06
1.627_369.06900	0.191866	1.86e-05	0.000184692	2.0563	acute:control	POS	1.627	369.069	C14 H10 F6 N2 O3	N1-(5-methyl-3-isoxazolyl)-2-methoxy-4,6-di(trifluoromethyl)benzamide	0.00216231	5.8749	22.3003	level3	mzCloud	NA	NA	NA	NA	NA	NA	NA	NA	NA	Down	5.67951e+06	5.45732e+06	7.30047e+06	7.02406e+06	7.34481e+06	5.3179e+06	5.8254e+06	5.82181e+06	5.94711e+06	4.89303e+06	7.91548e+06	6.1602e+06	1.12717e+07	1.88406e+07	1.94284e+07	6.51633e+06	3.19432e+06	2.54271e+06	9.33519e+06	1.08819e+07	2.35238e+07	1.07247e+06	965448	2.32924e+06
1.682_258.10830	0.878676	0.450185	0.557788	0.19026	acute:control	POS	1.682	258.108	C13 H17 N O3	3-methyl-5-oxo-5-(4-toluidino)pentanoic acid	21.9802	93484.6	49.1437	level3	mzCloud	NA	NA	NA	NA	NA	NA	NA	NA	NA	Non-significant	2.90281e+06	3.05015e+06	2.77711e+06	2.63056e+06	2.96492e+06	2.87086e+06	2.53733e+06	2.63932e+06	2.81857e+06	2.70425e+06	2.54111e+06	6.26029e+06	3.6953e+06	1.90624e+06	2.36147e+06	3.66086e+06	3.35445e+06	2.7123e+06	3.9915e+06	2.70451e+06	1.54584e+06	3.04704e+06	3.39956e+06	4.58159e+06
10.079_347.22024	0.840849	0.0788881	0.144135	0.465205	acute:control	NEG	10.079	347.22	C21 H32 O4	(4aS,5R,6S,8aS)-5-[(3E)-5-methoxy-3-methyl-5-oxopent-3-en-1-yl]-5,6,8a-trimethyl-3,4,4a,5,6,7,8,8a-octahydronaphthalene-1-carboxylic acid	-0.00254414	-7.30591	49.066	level3	mzCloud	NA	NA	NA	NA	NA	NA	NA	NA	NA	Non-significant	1.90613e+06	2.08827e+06	1.9099e+06	1.90349e+06	2.0511e+06	1.96523e+06	2.06697e+06	1.76158e+06	1.80854e+06	2.10399e+06	1.90917e+06	1.89042e+06	2.0209e+06	2.49422e+06	1.90576e+06	2.38866e+06	1.45145e+06	1.64498e+06	1.48776e+06	2.49361e+06	1.94152e+06	1.43118e+06	1.62069e+06	870602
10.208_338.30532	0.852672	0.861327	0.899415	0.116959	acute:control	POS	10.208	338.305	C21 H36 O2	Dihomo-<U+03B3>-linolenic acid methyl ester	17.0265	53162.8	55.2568	level3	mzCloud	NA	NA	NA	NA	NA	NA	NA	NA	NA	Non-significant	1.25823e+06	1.3375e+06	1.56117e+06	1.206e+06	1.42814e+06	1.5059e+06	1.40732e+06	1.45202e+06	1.4552e+06	1.42215e+06	2.10631e+06	196783	499499	1.18902e+06	1.05777e+06	776963	1.77486e+06	1.2045e+06	712747	1.29731e+06	1.98507e+06	1.11212e+06	571118	489484
10.268_255.23267	0.643287	0.000911182	0.00362292	0.976285	acute:control	NEG	10.268	255.233	C16 H32 O2	Palmitic Acid	-0.000278	-1.08532	62.5299	level3	mzCloud	NA	NA	NA	NA	NA	NA	NA	NA	NA	Non-significant	3.71501e+07	3.72566e+07	3.71872e+07	3.64592e+07	3.6828e+07	3.97794e+07	3.14099e+07	3.73937e+07	3.46015e+07	3.63183e+07	4.69771e+07	3.01149e+07	4.86544e+07	5.91669e+07	4.89155e+07	4.38996e+07	3.43588e+07	3.4974e+07	6.01239e+07	6.55676e+07	6.73564e+07	2.28695e+07	3.80522e+07	2.55584e+07
10.274_376.29764	0.782034	0.0177903	0.0417772	0.649322	acute:control	POS	10.274	376.298	C22 H37 N3 O2	2-[(3R,4S)-3-{[5-(Cyclohexylmethyl)-1,2-oxazol-3-yl]methyl}-4-piperidinyl]-N,N-diethylacetamide	0.0017856	4.75794	32.5687	level3	mzCloud	NA	NA	NA	NA	NA	NA	NA	NA	NA	Non-significant	1.62869e+07	1.71362e+07	1.68949e+07	1.5632e+07	1.58301e+07	1.56129e+07	1.81387e+07	1.57351e+07	1.60004e+07	1.63877e+07	2.26739e+07	2.64895e+07	2.49603e+07	3.12587e+07	3.18074e+07	3.25002e+07	2.08345e+07	2.41452e+07	2.75057e+07	3.37763e+07	3.31514e+07	2.88241e+07	2.30854e+07	2.01175e+07
10.367_281.24825	0.42293	7.06e-06	8.76e-05	1.48254	acute:control	NEG	10.367	281.248	C18 H34 O2	trans-Petroselinic acid	-0.000349	-1.23672	89.1169	level3	mzCloud	NA	NA	NA	NA	NA	NA	NA	NA	NA	Down	7.38398e+07	7.85238e+07	7.47817e+07	7.17073e+07	7.55584e+07	6.99347e+07	6.45471e+07	7.48491e+07	6.94687e+07	7.37487e+07	9.00764e+07	6.69227e+07	9.13629e+07	1.19876e+08	1.02396e+08	9.09845e+07	5.57393e+07	5.43352e+07	1.23821e+08	1.30964e+08	1.36592e+08	2.71539e+07	5.12456e+07	3.09766e+07
11.284_806.56985	0.919127	0.350876	0.469044	0.218925	acute:control	POS	11.284	806.57	C41 H79 N3 O12	Tulathromycin	-0.00370481	-4.59901	13.0989	level3	mzCloud	NA	NA	NA	NA	NA	NA	NA	NA	NA	Non-significant	9.57065e+07	9.30728e+07	9.58534e+07	9.55717e+07	9.0836e+07	9.13268e+07	9.48085e+07	9.59787e+07	9.70544e+07	1.00493e+08	1.2784e+08	1.04686e+08	7.56764e+07	8.80568e+07	8.09683e+07	7.99175e+07	9.82925e+07	7.10874e+07	9.42575e+07	1.3298e+08	1.09121e+08	1.08069e+08	8.01102e+07	8.22019e+07
11.397_361.16719	0.939401	0.323593	0.442622	0.227143	acute:control	POS	11.397	361.167	C21 H20 N4 O2	3-({(3S)-3-[5-(2-Methoxyphenyl)-1,3,4-oxadiazol-2-yl]-1-pyrrolidinyl}methyl)benzonitrile	0.00129178	3.5867	34.8592	level3	mzCloud	NA	NA	NA	NA	NA	NA	NA	NA	NA	Non-significant	5.21706e+06	5.13089e+06	4.96382e+06	5.02671e+06	5.1842e+06	5.60036e+06	5.21424e+06	5.60031e+06	5.78613e+06	5.90781e+06	5.0725e+06	4.78301e+06	4.64238e+06	5.54009e+06	5.59697e+06	5.00626e+06	5.46482e+06	4.37853e+06	5.86218e+06	6.58117e+06	6.72906e+06	4.90798e+06	5.26151e+06	4.15855e+06
12.542_291.11155	0.876905	0.680539	0.75811	0.13967	acute:control	POS	12.542	291.112	C18 H14 N2 O2	N-(2-quinolinyl)-2,3-dihydro-1-benzofuran-6-carboxamide	-0.00125901	-4.33982	41.2079	level3	mzCloud	NA	NA	NA	NA	NA	NA	NA	NA	NA	Non-significant	2.41189e+07	2.81437e+07	2.83343e+07	2.49443e+07	2.63138e+07	2.79732e+07	2.98821e+07	2.15565e+07	3.1149e+07	2.46754e+07	2.61244e+07	1.77857e+07	2.24593e+07	3.01258e+07	1.55108e+08	28976501	2.38225e+07	2.86864e+07	2.28674e+07	2.63356e+07	2.60114e+07	3.23697e+07	2.52008e+07	2.2234e+07
2.104_222.07970	0.766154	0.293692	0.412019	0.338048	acute:control	POS	2.104	222.08	C9 H11 N5 S	4-[1,2,4]triazolo[4,3-b]pyridazin-6-ylthiomorpholine	-0.00109308	-4.94443	26.6798	level3	mzCloud	NA	NA	NA	NA	NA	NA	NA	NA	NA	Non-significant	3.69199e+06	4.18447e+06	3.90567e+06	3.80495e+06	4.10279e+06	3.79855e+06	3.49493e+06	3.5517e+06	3.79266e+06	3.90781e+06	3.12564e+06	1.44508e+07	5.16539e+06	3.55604e+06	3.33541e+06	5.04864e+06	3.46154e+06	5.21691e+06	4.91672e+06	2.15017e+06	3.3998e+06	2.68678e+06	5.09237e+06	6.51058e+06
2.225_217.11853	0.94798	0.742719	0.8084	0.051589	acute:control	POS	2.225	217.119	C10 H12 N6	{[[(4-Cyanobenzyl)amino](imino)methyl]amino}methanimidamide	-0.00109291	-5.05712	28.4211	level3	mzCloud	NA	NA	NA	NA	NA	NA	NA	NA	NA	Non-significant	6.0063e+06	6.11286e+06	6.44866e+06	5.51243e+06	5.99744e+06	6.04091e+06	5.49264e+06	6.51042e+06	6.01932e+06	6.56827e+06	4.28017e+06	1.27336e+07	7.38486e+06	5.23675e+06	4.63686e+06	7.25336e+06	7.33197e+06	7.82119e+06	5.55522e+06	5.78176e+06	6.83051e+06	4.16969e+06	6.12467e+06	6.30562e+06
2.269_339.15527	0.0095912	1.89e-14	1.76e-11	3.59439	acute:control	POS	2.269	339.155	C19 H24 O4	4-{3-[(4-hydroxy-3-methoxyphenyl)methyl]-2-methylbutyl}benzene-1,2-diol	21.9805	69521.8	51.5944	level3	mzCloud	NA	NA	NA	NA	NA	NA	NA	NA	NA	Down	1.02852e+07	1.11063e+07	1.13092e+07	1.01275e+07	1.04943e+07	1.03337e+07	9.88424e+06	8.92075e+06	8.91507e+06	1.02439e+07	8.35505e+06	1.34421e+07	2.25699e+07	2.41256e+07	1.56783e+07	3.43251e+07	2.05191e+07	6.63778e+07	2.04038e+07	1.21699e+07	2.31067e+07	251002	497380	165525
2.34_271.09265	1.53566	0.000600199	0.00258434	0.933656	acute:control	POS	2.34	271.093	C14 H16 O4	NP-000629	21.9805	88593.6	43.4009	level3	mzCloud	NA	NA	NA	NA	NA	NA	NA	NA	NA	Non-significant	2.66955e+06	2.70576e+06	2.52723e+06	2.09096e+06	2.17612e+06	2.42874e+06	2.28662e+06	2.38479e+06	2.25907e+06	2.35005e+06	2.05089e+06	3.02296e+06	2.5423e+06	1.76097e+06	1.80902e+06	2.91236e+06	2.58224e+06	2.24809e+06	1.94277e+06	1.96539e+06	1.6595e+06	2.94228e+06	4.35817e+06	4.24029e+06
2.389_318.00323	0.172043	0.194342	0.295838	0.774822	acute:control	POS	2.389	318.003	C10 H11 N3 O3 S3	Ethyl 5-({[5-(methylthio)-1,3,4-thiadiazol-2-yl]thio}methyl)isoxazole-3-carboxylate	-0.000295	-0.9306	18.6338	level3	mzCloud	NA	NA	NA	NA	NA	NA	NA	NA	NA	Non-significant	125026	157439	164490	145461	154460	167603	102116	110762	102403	93207.4	13937.7	2.66996e+06	313818	15861.2	126237	35363.3	100169	1.05019e+06	743942	14961.1	36058.6	74714	83732.1	270065
2.763_413.12373	2.38503	0.202392	0.305592	0.801666	acute:control	POS	2.763	413.124	C22 H20 O8	NP-020238	0.000635	1.54146	15.1989	level3	mzCloud	NA	NA	NA	NA	NA	NA	NA	NA	NA	Non-significant	1.1661e+06	1.43642e+06	1.42153e+06	1.35064e+06	1.24564e+06	1.2912e+06	1.28372e+06	1.21274e+06	1.06269e+06	1.42888e+06	191923	5.15153e+06	408057	231333	221706	247258	322783	1.11626e+06	588793	226459	252493	273018	624996	6.7063e+06
2.857_232.15439	0.583887	0.164664	0.258363	0.599635	acute:control	POS	2.857	232.154	C11 H21 N O4	NP-020155	5.32e-05	0.230313	51.0218	level3	mzCloud	NA	NA	NA	NA	NA	NA	NA	NA	NA	Non-significant	4.46134e+07	4.56407e+07	4.6321e+07	4.59105e+07	4.52914e+07	4.55671e+07	4.61677e+07	4.52544e+07	4.68479e+07	4.50241e+07	1.63479e+07	1.77769e+08	4.13691e+07	1.97358e+07	2.17632e+07	3.20063e+07	6.1941e+07	1.3145e+08	7.76368e+07	1.16647e+07	1.97694e+07	1.50253e+07	3.33312e+07	1.29732e+08
2.88_320.12436	1.57528	0.106681	0.184627	1.09734	acute:control	POS	2.88	320.124	C18 H16 F3 N O	N1-(6-Methoxy-1,2,3,4-tetrahydro-1-naphthalenyliden)-2-(trifluoromethyl)aniline	-0.00131618	-4.12442	36.8401	level3	mzCloud	NA	NA	NA	NA	NA	NA	NA	NA	NA	Non-significant	657935	481389	579637	604949	701441	487832	535147	603627	533203	494829	476275	75806.7	1.58179e+06	778119	1.50857e+06	1.37447e+06	70662.4	1.28703e+06	1.403e+06	61097.1	282302	74153	1.27842e+07	111722
2.892_328.13905	0.00649629	2.84e-12	4e-10	3.70047	acute:control	POS	2.892	328.139	C16 H14 N4 O3	7-amino-1,3-dimethyl-2,4-dioxo-5-phenyl-1,3,4,5-tetrahydro-2H-pyrano[2,3-d]pyrimidine-6-carbonitrile	17.0252	54901.1	38.1196	level3	mzCloud	NA	NA	NA	NA	NA	NA	NA	NA	NA	Down	5.92761e+07	5.8847e+07	5.86629e+07	5.78336e+07	6.00211e+07	5.91105e+07	5.94718e+07	5.83319e+07	5.76143e+07	6.0517e+07	1.47645e+08	6.21163e+07	1.08204e+08	8.7733e+07	9.26818e+07	1.35627e+08	110781989	3.72879e+08	8.54556e+07	1.56728e+07	1.54414e+08	760185	1.96788e+06	599243
2.906_158.08132	0.851541	0.394272	0.507093	0.199978	acute:control	POS	2.906	158.081	C7 H11 N O3	N-ACETYLPROLINE	0.000148	0.94428	38.2911	level3	BMDB	NA	NA	NA	NA	NA	NA	NA	NA	NA	Non-significant	1.07149e+07	1.10101e+07	1.10769e+07	1.0801e+07	1.05981e+07	1.08151e+07	1.10471e+07	1.10551e+07	1.11614e+07	1.11884e+07	1.13835e+07	2.21862e+07	1.47491e+07	6.18357e+06	1.29263e+07	1.33434e+07	1.49181e+07	1.00701e+07	1.31762e+07	1.21093e+07	5.06373e+06	1.44723e+07	5.79433e+06	1.32964e+07
3.003_178.08971	0.963151	0.688786	0.764347	0.0983334	acute:control	POS	3.003	178.09	C14 H22 N6 O5	AQH	-177.083	-500000	17.722	level3	mzCloud	NA	NA	NA	NA	NA	NA	NA	NA	NA	Non-significant	2.21949e+06	2.2701e+06	2.23926e+06	2.19003e+06	2.15592e+06	2.19301e+06	2.38798e+06	2.31787e+06	2.1752e+06	2.2143e+06	2.28012e+06	2.01171e+06	3.14793e+06	1.92156e+06	1.83771e+06	3.22003e+06	2.81174e+06	2.2469e+06	2.3045e+06	3.29084e+06	2.7936e+06	2.00553e+06	2.09381e+06	1.89278e+06
3.028_302.19631	2.14567	0.000129454	0.000784143	1.24997	acute:control	POS	3.028	302.196	C15 H24 O5	NP-016437	17.0267	59918.8	44.9826	level3	mzCloud	NA	NA	NA	NA	NA	NA	NA	NA	NA	Up	414162	375359	409148	415203	388026	393033	400806	437235	453392	444010	1.37363e+06	959664	1.07096e+06	1.22617e+06	1.09303e+06	1.43256e+06	1.23065e+06	1.2284e+06	1.04227e+06	1.34337e+06	1.53776e+06	2.75349e+06	1.51227e+06	1.08933e+06
3.029_354.07932	1.0393	0.822944	0.871463	0.121044	acute:control	POS	3.029	354.079	C19 H15 N O4 S	2,4-di(2,3-dihydro-1,4-benzodioxin-6-yl)-1,3-thiazole	-0.00014	-0.396504	33.2856	level3	mzCloud	NA	NA	NA	NA	NA	NA	NA	NA	NA	Non-significant	359246	379566	378786	353100	382774	348200	368974	390833	389323	381882	407362	1.13267e+06	699212	471460	468768	499840	292651	748163	702522	254779	349673	408141	761530	747563
3.069_359.19277	0.453003	0.0121287	0.0301243	1.08844	acute:control	POS	3.069	359.193	C15 H26 N4 O6	DPK	0.000262	0.730282	11.3044	level3	mzCloud	NA	NA	NA	NA	NA	NA	NA	NA	NA	Down	2.21865e+06	2.20644e+06	2.17904e+06	2.1356e+06	2.12167e+06	2.20199e+06	2.23643e+06	2.10255e+06	2.1677e+06	2.30416e+06	2.16359e+06	1.19849e+06	4.19236e+06	739596	3.69294e+06	7.12136e+06	4.04771e+06	2.67367e+06	4.20725e+06	4.48666e+06	2.11574e+06	1.72424e+06	1.25315e+06	248319
3.077_312.13039	1.31807	0.0699343	0.130499	0.659402	acute:control	POS	3.077	312.13	C15 H19 N3 O3	N-(8-methyl-8-azabicyclo[3.2.1]oct-3-yl)-4-nitrobenzamide	21.9805	76019.5	14.0205	level3	mzCloud	NA	NA	NA	NA	NA	NA	NA	NA	NA	Non-significant	3.25227e+06	3.55041e+06	3.40025e+06	3.35266e+06	3.34144e+06	3.30049e+06	3.41776e+06	3.55948e+06	3.54663e+06	3.63207e+06	4.12254e+06	2.04898e+06	2.15479e+06	4.78193e+06	4.54626e+06	5.75581e+06	2.34737e+06	2.12582e+06	1.85894e+06	5.10091e+06	1.50744e+06	5.13441e+06	3.82028e+06	6.48949e+06
3.078_326.10963	15.4998	2.01e-07	6.24e-06	2.64501	acute:control	POS	3.078	326.11	C12 H15 N5 O6	O6-CM-dG	0.000124	0.381549	40.1969	level3	mzCloud	NA	NA	NA	NA	NA	NA	NA	NA	NA	Up	2.96488e+06	3.09392e+06	2.94149e+06	2.98074e+06	2.83109e+06	2.8669e+06	3.05128e+06	3.01755e+06	3.16376e+06	3.27811e+06	197469	1.09246e+06	791851	269871	190561	296346	216464	1.29683e+06	202129	127668	212804	1.6769e+06	3.95487e+06	4.66036e+06
3.09_226.10753	1.02408	0.343451	0.462308	0.36638	acute:control	POS	3.09	226.108	C11 H15 N O4	3-isopropoxy-4-morpholinocyclobut-3-ene-1,2-dione	0.000144	0.640633	22.1094	level3	mzCloud	NA	NA	NA	NA	NA	NA	NA	NA	NA	Non-significant	331086	363992	328315	322523	321055	353160	310792	334703	307567	404357	206483	701065	323601	159918	420436	264940	557574	297333	530020	189174	271396	323229	155103	1.52871e+06
3.129_259.12923	0.772535	0.33966	0.459322	0.660558	acute:control	POS	3.129	259.129	C14 H20 O3	NP-020240	21.9807	93082.9	57.3114	level3	mzCloud	NA	NA	NA	NA	NA	NA	NA	NA	NA	Non-significant	1.06046e+06	1.04742e+06	1.03097e+06	1.02343e+06	1.0413e+06	1.05601e+06	1.01728e+06	1.0945e+06	1.03634e+06	1.15894e+06	601764	5.44944e+06	1.31552e+06	351087	2.57197e+06	389634	302323	2.78357e+06	20216.6	421324	1.02433e+06	2.14769e+06	1.74546e+06	768777
3.169_134.08141	1.29875	0.207492	0.31238	0.469816	acute:control	POS	3.169	134.081	C5 H11 N O3	N,N-Bis(2-hydroxyethyl)formamide	0.000236	1.77255	19.1107	level3	mzCloud	NA	NA	NA	NA	NA	NA	NA	NA	NA	Non-significant	638474	649353	645817	633161	640853	646058	615373	655269	690743	656144	410296	990617	527175	595182	660243	575868	933039	629042	339062	668630	401723	815922	857707	883000
3.2_361.06458	2.24782	0.00259884	0.0083493	1.2058	acute:control	NEG	3.2	361.065	C18 H13 F3 N2 O S	N5-[3-(trifluoromethyl)phenyl]-4-methyl-2-phenyl-1,3-thiazole-5-carboxamide	0.00178353	4.92594	27.7424	level3	mzCloud	NA	NA	NA	NA	NA	NA	NA	NA	NA	Up	1.56679e+06	1.19607e+06	1.16973e+06	1.30091e+06	1.44037e+06	1.2441e+06	1.26308e+06	1.22757e+06	1.285e+06	1.26978e+06	1.12785e+06	435343	643377	414447	587925	499798	1.1432e+06	415143	248891	1.4731e+06	630384	3.99764e+06	490515	1.32384e+06
3.213_117.05479	2.45177	0.28692	0.40533	0.553277	acute:control	POS	3.213	117.055	C5 H12 O5	pentane-1,2,3,4,5-pentol	-18.0104	-118436	23.9863	level3	mzCloud	NA	NA	NA	NA	NA	NA	NA	NA	NA	Non-significant	1.67644e+06	1.58695e+06	1.60404e+06	1.50869e+06	1.76159e+06	1.69715e+06	1.90584e+06	2.00341e+06	1.93263e+06	1.89798e+06	3.63368e+06	1.46532e+06	1.66018e+06	4.24544e+07	2.1391e+06	2.15173e+06	3.3567e+06	1.80265e+06	1.40638e+06	3.09318e+06	4.37905e+06	2.7258e+06	1.7826e+06	3.59709e+07
3.28_162.10745	1.20748	0.0280566	0.061392	0.491205	acute:control	POS	3.28	162.107	C6 H15 N3 S	N1-(tert-butyl)-1-methylhydrazine-1-carbothioamide	18.0121	111808	29.5143	level3	mzCloud	NA	NA	NA	NA	NA	NA	NA	NA	NA	Non-significant	2.09983e+06	1.86538e+06	1.85989e+06	1.9204e+06	1.86366e+06	2.06086e+06	2.0121e+06	1.95626e+06	2.11781e+06	2.02407e+06	1.91133e+06	1.95452e+06	1.8801e+06	1.88455e+06	2.41682e+06	2.00741e+06	1.90646e+06	1.93817e+06	1.75596e+06	2.01817e+06	2.29393e+06	2.25575e+06	2.28373e+06	1.56817e+06
3.28_416.22818	1.19041	0.0620896	0.118333	0.466724	acute:control	POS	3.28	416.228	C21 H29 N5 O4	2,5-Anhydro-4,6-dideoxy-6-{[(1-methyl-1H-pyrazol-4-yl)carbonyl]amino}-4-(4-phenyl-1-piperazinyl)-D-galactitol	-0.00105223	-2.53413	43.3243	level3	mzCloud	NA	NA	NA	NA	NA	NA	NA	NA	NA	Non-significant	1.00984e+06	1.10737e+06	936720	876171	1.44342e+06	1.22365e+06	1.32983e+06	1.05687e+06	1.98912e+06	1.30765e+06	1.14611e+06	1.14123e+06	1.13441e+06	589448	1.44115e+06	1.12666e+06	1.01112e+06	1.22689e+06	1.20604e+06	1.70162e+06	1.20054e+06	1.19755e+06	1.33476e+06	1.06443e+06
3.284_212.12900	1.2408	0.0190554	0.0439929	0.538766	acute:control	POS	3.284	212.129	C11 H17 N O3	Metaproterenol	0.000584	2.76418	47.9311	level3	mzCloud	NA	NA	NA	NA	NA	NA	NA	NA	NA	Non-significant	1.29633e+06	1.34582e+06	1.31902e+06	1.63655e+06	1.38838e+06	1.13902e+06	1.17051e+06	1.46301e+06	1.09159e+06	1.11519e+06	1.18079e+06	1.20745e+06	1.13522e+06	1.29437e+06	1.32386e+06	1.70373e+06	1.19905e+06	1.5676e+06	1.25678e+06	1.40068e+06	1.69046e+06	1.84089e+06	1.46382e+06	1.05538e+06
3.299_414.21856	1.55065	5.4e-07	1.3e-05	1.04418	acute:control	POS	3.299	414.219	C18 H31 N5 O4 S	4-[(Cyclohexylcarbamoyl)amino]-1-[(methylsulfanyl)acetyl]prolyl-N2-methylglycinamide	0.00160926	3.89453	9.11862	level3	mzCloud	NA	NA	NA	NA	NA	NA	NA	NA	NA	Up	4.25745e+07	3.8317e+07	4.16711e+07	4.0743e+07	4.19155e+07	3.98478e+07	3.77422e+07	4.19408e+07	4.23502e+07	4.19976e+07	3.70907e+07	3.65009e+07	3.60185e+07	4.36309e+07	3.16745e+07	3.72398e+07	3.54722e+07	3.31818e+07	3.18312e+07	4.38106e+07	3.50889e+07	6.72857e+07	5.28566e+07	4.47921e+07
3.302_367.15000	0.00645683	1.24e-09	7.42e-08	3.65871	acute:control	POS	3.302	367.15	C17 H22 N2 O7	2-{2-[5-(Ethoxycarbonyl)-2-morpholinoanilino]-2-oxoethoxy}acetic acid	2.19e-05	0.0598826	28.5249	level3	mzCloud	NA	NA	NA	NA	NA	NA	NA	NA	NA	Down	3.2588e+07	3.27792e+07	3.26093e+07	3.27001e+07	3.41935e+07	3.39905e+07	3.1902e+07	3.21716e+07	3.06849e+07	3.13018e+07	1.08913e+08	2.41035e+07	6.03708e+07	7.3004e+07	4.57693e+07	8.75662e+07	4.78465e+07	2.12437e+08	4.32444e+07	1.07083e+07	9.76725e+07	552498	482542	395468
3.302_412.20306	1.4598	2.85e-05	0.000251134	0.932103	acute:control	POS	3.302	412.203	C26 H25 N3 O2	3-[(1R,9S)-11-(4-Methoxybenzyl)-6-oxo-7,11-diazatricyclo[7.3.1.02,7]trideca-2,4-dien-5-yl]benzonitrile	0.00110751	2.69339	40.8621	level3	mzCloud	NA	NA	NA	NA	NA	NA	NA	NA	NA	Non-significant	3.11629e+06	2.9592e+06	3.18119e+06	3.14824e+06	3.02043e+06	3.2041e+06	3.03702e+06	3.03591e+06	3.0716e+06	3.11597e+06	2.85419e+06	2.98066e+06	3.06994e+06	3.16776e+06	2.57141e+06	2.8639e+06	2.57331e+06	2.76094e+06	2.39117e+06	3.27168e+06	2.74599e+06	4.58547e+06	3.82988e+06	2.87833e+06
3.313_162.07623	0.177335	9.9e-06	0.000115156	1.97985	acute:control	POS	3.313	162.076	C7 H7 N5	7-methylpyrimido[4,5-d]pyrimidin-4-amine	-0.00118494	-7.35664	39.1277	level3	mzCloud	NA	NA	NA	NA	NA	NA	NA	NA	NA	Down	3.2115e+06	2.82322e+06	2.76082e+06	2.98737e+06	2.94331e+06	3.08475e+06	3.26877e+06	3.46771e+06	3.62317e+06	3.40141e+06	6.2652e+06	3.12938e+06	4.85571e+06	6.30745e+06	2.97436e+06	5.43797e+06	4.05786e+06	9.00393e+06	3.06588e+06	533074	5.92621e+06	737997	2.18699e+06	462405
3.32_203.08235	1.64518	2.85e-07	8.03e-06	1.11955	acute:control	POS	3.32	203.082	C11 H10 N2 O2	6-hydroxy-4-methyl-2-phenyl-2,3-dihydropyridazin-3-one	0.000848	4.19427	32.5099	level3	mzCloud	NA	NA	NA	NA	NA	NA	NA	NA	NA	Up	3.96496e+06	3.49935e+06	4.26439e+06	4.21456e+06	4.15106e+06	4.26239e+06	4.38595e+06	4.46274e+06	4.63212e+06	4.67709e+06	3.77162e+06	4.15011e+06	3.72543e+06	4.70565e+06	2.62812e+06	3.11835e+06	3.05599e+06	3.52708e+06	3.38075e+06	4.34426e+06	3.45624e+06	7.21366e+06	5.88249e+06	5.18576e+06
3.32_407.17149	1.80916	5e-07	1.22e-05	1.2367	acute:control	POS	3.32	407.171	C25 H24 N2 O2	N2-(2-Benzoylphenyl)-1-benzylpyrrolidine-2-carboxamide	21.9804	57213.3	32.4638	level3	mzCloud	NA	NA	NA	NA	NA	NA	NA	NA	NA	Up	5.20585e+06	5.04508e+06	5.4235e+06	5.30448e+06	5.07334e+06	6.12455e+06	5.19776e+06	5.47366e+06	4.91392e+06	5.69625e+06	4.90794e+06	5.60617e+06	4.91464e+06	5.88024e+06	2.92097e+06	4.36537e+06	3.91826e+06	4.44704e+06	3.85723e+06	5.1351e+06	3.41828e+06	9.92003e+06	9.26812e+06	8.07841e+06
3.357_223.10786	1.07721	0.928796	0.949109	0.00284598	acute:control	POS	3.357	223.108	C11 H14 N2 O3	1-(2-methoxy-4-nitrophenyl)pyrrolidine	0.000139	0.627809	55.4094	level3	mzCloud	NA	NA	NA	NA	NA	NA	NA	NA	NA	Non-significant	4.33483e+06	4.39103e+06	4.31473e+06	4.38435e+06	4.47762e+06	4.448e+06	4.54007e+06	4.39104e+06	4.59362e+06	4.4039e+06	6.08416e+06	2.40685e+06	4.19823e+06	2.96939e+06	5.37812e+06	5.62858e+06	8.53403e+06	4.88634e+06	3.41135e+06	5.27523e+06	4.07724e+06	8.31556e+06	1.07584e+07	1.57165e+06
3.384_200.09206	0.945282	0.684109	0.760993	0.0547566	acute:control	POS	3.384	200.092	C9 H13 N O4	methyl 2-[(2-acetyl-3-oxo-1-butenyl)amino]acetate	0.000325	1.63027	45.9763	level3	mzCloud	NA	NA	NA	NA	NA	NA	NA	NA	NA	Non-significant	964197	1.1575e+06	986104	982423	1.07223e+06	981765	991441	936802	1.10447e+06	927533	865336	1.52823e+06	1.21327e+06	698058	1.08037e+06	1.32963e+06	862622	1.5208e+06	1.06472e+06	788153	683043	863181	803731	1.01914e+06
3.52_249.08782	1.77688	0.000418309	0.00194987	1.10612	acute:control	NEG	3.52	249.088	C12 H14 N2 O4	4-[2-(Hydroxymethyl)-4,5-dimethoxyphenyl]-2,3-dihydro-1H-pyrazol-3-one	-0.000261	-1.04339	16.4401	level3	mzCloud	NA	NA	NA	NA	NA	NA	NA	NA	NA	Up	1.40031e+07	1.40445e+07	1.38744e+07	1.38108e+07	1.41327e+07	1.39714e+07	1.34496e+07	1.38148e+07	1.32387e+07	1.32883e+07	8.90577e+06	1.45427e+07	1.17365e+07	7.6711e+06	1.56994e+07	1.21201e+07	1.51346e+07	1.28686e+07	1.08484e+07	6.30264e+06	8.03803e+06	11994345	1.7479e+07	1.79846e+07
3.527_244.00294	0.623428	0.000743797	0.00304858	1.0096	acute:control	POS	3.527	244.003	C9 H9 Cl2 N3 O2	N1-(3,5-dichlorophenyl)-3-amino-3-hydroxyiminopropanamide	-18.0115	-69007.7	33.9721	level3	mzCloud	NA	NA	NA	NA	NA	NA	NA	NA	NA	Down	714935	737362	730637	734351	708647	758661	812758	808326	766504	781393	1.02293e+06	1.37347e+06	1.26898e+06	1.04168e+06	784301	917399	1.05165e+06	563963	907737	825841	1.08222e+06	475742	895786	921605
3.635_295.16534	2.23507	0.00968003	0.0247426	1.14778	acute:control	POS	3.635	295.165	C15 H22 N2 O4	ethyl 3-[5-(acetylamino)-2-methoxyanilino]butanoate	0.000111	0.375748	20.112	level3	mzCloud	NA	NA	NA	NA	NA	NA	NA	NA	NA	Up	610476	595998	642802	592357	613862	608730	588195	579162	610676	614855	412049	1.005e+06	490662	445653	173018	450768	395756	420079	399047	712607	190270	1.40183e+06	520626	1.3145e+06
3.715_231.07733	0.998922	0.855281	0.895848	0.0269962	acute:control	NEG	3.715	231.077	C12 H12 N2 O3	NP-020292	-0.000184	-0.792758	59.6658	level3	mzCloud	NA	NA	NA	NA	NA	NA	NA	NA	NA	Non-significant	456101	439557	453581	452337	445704	448324	442677	454092	439036	443462	444381	920571	399066	247758	513178	286556	745755	504278	358119	485501	425238	394986	427553	700025
3.72_239.08924	0.106794	0.000475463	0.00214535	1.8969	acute:control	POS	3.72	239.089	C12 H14 O5	NP-003024	-0.00215758	-9.06226	37.9154	level3	mzCloud	NA	NA	NA	NA	NA	NA	NA	NA	NA	Down	285972	270393	259062	283245	265508	282271	276861	235754	260296	297802	828129	317559	1.11767e+06	661664	101242	93390.7	1.7755e+06	73198.4	893219	93544.5	128229	35059.9	28619.3	97062.1
3.729_249.08717	4.88484	5.92e-06	7.63e-05	1.95255	acute:control	POS	3.729	249.087	C12 H12 N2 O4	Ethyl 2-[3-(acetyloxy)-1,2-dihydropyridin-2-yliden]-2-cyanoacetate	0.000187	0.755001	1.38577	level3	mzCloud	NA	NA	NA	NA	NA	NA	NA	NA	NA	Up	1.33681e+06	1.28707e+06	1.26163e+06	1.29303e+06	1.28126e+06	1.27005e+06	1.11346e+06	1.03461e+06	1.00253e+06	1.07084e+06	409713	718503	279322	375703	187071	345595	315058	479319	233002	720743	245650	2.4501e+06	514126	504631
3.793_413.14176	1.15554	0.201515	0.304762	0.389303	acute:control	POS	3.793	413.142	C17 H26 O10	methyl (1S)-6-hydroxy-7-methyl-1-{[(2S,3R,4S,5S,6R)-3,4,5-trihydroxy-6-(hydroxymethyl)oxan-2-yl]oxy}-1H,4aH,5H,6H,7H,7aH-cyclopenta[c]pyran-4-carboxylate	21.9819	56341.8	7.3783	level3	mzCloud	NA	NA	NA	NA	NA	NA	NA	NA	NA	Non-significant	3.7377e+06	3.53891e+06	3.71461e+06	3.64436e+06	3.76072e+06	3.65193e+06	3.51199e+06	3.67433e+06	3.77274e+06	3.67594e+06	3.13509e+06	5.68413e+06	3.97983e+06	3.0471e+06	2.87712e+06	3.73001e+06	4.89006e+06	3.7231e+06	3.47387e+06	3.66469e+06	2.84104e+06	3.35772e+06	3.37585e+06	5.09897e+06
3.847_270.01860	1.0173	0.813516	0.865019	0.0454139	acute:control	POS	3.847	270.019	C11 H9 Cl2 N3 O	1-[1-(3,5-dichlorophenyl)-5-methyl-1H-1,2,3-triazol-4-yl]ethan-1-one	-0.00094	-3.49597	23.1066	level3	mzCloud	NA	NA	NA	NA	NA	NA	NA	NA	NA	Non-significant	1.48738e+06	1.45516e+06	1.55517e+06	1.54493e+06	1.53834e+06	1.58402e+06	1.68219e+06	1.70731e+06	1.75964e+06	1.69513e+06	579304	3.22798e+06	1.56814e+06	2.13396e+06	1.85691e+06	519492	1.7761e+06	2.08318e+06	1.34489e+06	2.18047e+06	1.47303e+06	1.53237e+06	592753	3.74558e+06
3.858_306.12380	2.167	0.00524507	0.0149266	1.26629	acute:control	POS	3.858	306.124	C18 H15 N3 O2	N-(2,3-dihydro-1H-inden-2-yl)-5-phenyl-1,3,4-oxadiazole-2-carboxamide	9.28e-05	0.304092	20.1764	level3	mzCloud	NA	NA	NA	NA	NA	NA	NA	NA	NA	Up	708042	710971	716831	753614	718218	728473	754147	730554	764221	729869	91558.8	612247	586070	1.07883e+06	544736	345246	463228	673041	366722	2.39661e+06	686252	1.2737e+06	2.06269e+06	1.08334e+06
3.865_208.06066	0.70977	0.268041	0.384855	0.556298	acute:control	POS	3.865	208.061	C10 H9 N O4	5-(2-Nitroprop-1-enyl)-1,3-benzodioxole	0.00022	1.06121	59.9983	level3	mzCloud	NA	NA	NA	NA	NA	NA	NA	NA	NA	Non-significant	8.47397e+06	8.77045e+06	8.74811e+06	8.82746e+06	8.97428e+06	8.5535e+06	8.57472e+06	8.6273e+06	8.60847e+06	8.7445e+06	4.24274e+06	1.95381e+07	1.01452e+07	519294	5.52636e+06	1.48182e+07	2.21846e+07	1.50092e+07	8.31467e+06	2.19729e+06	1.82954e+06	5.72151e+06	756062	1.61776e+07
3.879_202.10851	0.619528	0.0899181	0.160884	0.687573	acute:control	NEG	3.879	202.109	C9 H17 N O4	3-[(methoxycarbonyl)amino]-2,2,3-trimethylbutanoic acid	2.4e-05	0.118007	59.751	level3	mzCloud	NA	NA	NA	NA	NA	NA	NA	NA	NA	Non-significant	284820	260187	306160	367991	358059	359639	345400	346474	252703	267486	272116	1.04948e+06	432135	194904	115696	197128	450269	465952	299104	143318	153177	77291.6	336561	663616
3.927_232.11814	0.460674	7.61e-05	0.000511453	1.23347	acute:control	POS	3.927	232.118	C11 H13 N5 O	6-{[2-(2-oxo-1-imidazolidinyl)ethyl]amino}-2-pyridinecarbonitrile	-0.00114626	-4.95974	19.7221	level3	mzCloud	NA	NA	NA	NA	NA	NA	NA	NA	NA	Down	1.06054e+06	1.06203e+06	1.07905e+06	1.02973e+06	1.04953e+06	959928	979512	959277	985587	1.03849e+06	1.02832e+06	3.13729e+06	1.80761e+06	1.73828e+06	816184	936899	2.02562e+06	1.12462e+06	1.48356e+06	1.21419e+06	1.54636e+06	578427	476510	1.17615e+06
4.039_232.11810	0.622315	0.00137751	0.00501592	0.895041	acute:control	POS	4.039	232.118	C10 H14 O5	NP-007491	17.0267	79532.7	22.8768	level3	mzCloud	NA	NA	NA	NA	NA	NA	NA	NA	NA	Non-significant	922283	847774	853935	881380	815373	802088	862072	1.01946e+06	800963	891843	1.05727e+06	2.16468e+06	1.28139e+06	1.30905e+06	702032	1.32455e+06	1.19062e+06	1.09884e+06	928066	864686	942300	578807	932123	909161
4.074_338.08720	0.71779	0.471354	0.575976	0.2659	acute:control	POS	4.074	338.087	C16 H19 N O3 S2	N-{2-[(2-furylmethyl)thio]ethyl}-2-[(3-methoxyphenyl)thio]acetamide	-0.000709	-2.10277	31.9843	level3	mzCloud	NA	NA	NA	NA	NA	NA	NA	NA	NA	Non-significant	2.96799e+06	2.95485e+06	2.99641e+06	2.961e+06	2.85454e+06	2.8368e+06	2.7387e+06	2.65561e+06	2.90582e+06	2.85834e+06	2.6158e+06	8.30151e+06	5.40799e+06	341470	886884	7.39766e+06	6.58363e+06	2.53046e+06	2.08855e+06	4.20783e+06	1.29333e+06	3.7861e+06	352273	1.38037e+06
4.15_229.05853	3.35617	0.000354788	0.00172463	1.76042	acute:control	POS	4.15	229.059	C10 H7 F3 N2 O	2-Phenyl-5-(trifluoromethyl)-2,3-dihydro-1H-pyrazol-3-one	0.000202	0.88669	41.063	level3	mzCloud	NA	NA	NA	NA	NA	NA	NA	NA	NA	Up	458048	471748	484584	446148	464921	503894	453825	451178	483104	491736	196829	157049	182168	983292	250926	255946	189753	168532	108861	2.51919e+06	380338	1.68089e+06	841967	476437
4.17_230.99669	1.21879	0.874211	0.908789	0.0692642	acute:control	NEG	4.17	230.997	C8 H8 O6 S	3,4-dimethoxythiophene-2,5-dicarboxylic acid	-0.000195	-0.839773	9.68623	level3	mzCloud	NA	NA	NA	NA	NA	NA	NA	NA	NA	Non-significant	1.47485e+06	1.32886e+06	1.37498e+06	1.33414e+06	1.4133e+06	1.40577e+06	1.38793e+06	1.39194e+06	1.36423e+06	1.2817e+06	435353	1.03591e+06	602279	792390	2.77331e+06	1.02432e+06	3.42157e+06	649608	593822	3.54418e+06	1.90713e+06	1.48802e+06	734506	522979
4.174_334.13989	0.84111	0.164967	0.258405	0.385409	acute:control	POS	4.174	334.14	C16 H19 N3 O5	NP-016430	0.00014	0.419573	30.5977	level3	mzCloud	NA	NA	NA	NA	NA	NA	NA	NA	NA	Non-significant	2.60514e+06	2.64793e+06	2.72074e+06	2.48524e+06	2.51182e+06	2.38737e+06	2.45704e+06	2.20582e+06	2.36989e+06	2.4401e+06	3.1052e+06	5.05962e+06	3.79589e+06	3.49688e+06	2.22781e+06	2.0724e+06	2.86927e+06	2.76834e+06	3.01935e+06	2.29548e+06	2.22225e+06	3.3389e+06	2.70152e+06	3.60693e+06
4.201_263.10264	1.19044	0.330542	0.449483	0.405802	acute:control	POS	4.201	263.103	C13 H14 N2 O4	2-(acetylamino)-3-[4-(acetylamino)phenyl]acrylic acid	8.03e-06	0.030619	41.6142	level3	mzCloud	NA	NA	NA	NA	NA	NA	NA	NA	NA	Non-significant	480638	506903	517678	499117	470856	446658	457174	464984	418579	499949	334632	1.23446e+06	507755	353149	355962	407003	879824	535352	444206	305911	287593	513577	651319	803495
4.241_409.13735	0.458087	0.0237594	0.0533182	1.04604	acute:control	POS	4.241	409.137	C18 H22 N6 O3	2-{5-[(2S)-1-(1H-Imidazol-2-ylmethyl)-2-pyrrolidinyl]-1,2,4-oxadiazol-3-yl}-4-(2-methoxyethoxy)pyridine	37.9547	102532	19.4359	level3	mzCloud	NA	NA	NA	NA	NA	NA	NA	NA	NA	Non-significant	675554	694015	681500	706630	652665	682788	663070	447097	483811	491235	259192	2.8736e+06	853612	538563	1.16709e+06	224644	2.0354e+06	1.17737e+06	739968	1.71614e+06	734972	236063	229977	1.24759e+06
4.309_479.00848	0.541339	0.0393145	0.0816499	0.884378	acute:control	NEG	4.309	479.008	C21 H18 Cl2 N2 O3 S2	{[({2-chloro-6-[(4-chlorophenyl)sulfanyl]benzyl}amino)carbonyl]amino}(4-methylphenyl)dioxo-lambda~6~-sulfane	0.00217138	4.52357	14.7222	level3	mzCloud	NA	NA	NA	NA	NA	NA	NA	NA	NA	Non-significant	379621	381569	381329	412540	389895	419583	357875	414579	331734	351273	186407	667989	500710	214526	455226	675460	422181	1.20771e+06	613833	125049	168312	135196	197506	737981
4.333_340.10279	0.802518	0.391404	0.504601	0.345162	acute:control	POS	4.333	340.103	C16 H13 N5 O4	6-methyl-2-nitro-3-pyridyl 5-methyl-2-phenyl-2H-1,2,3-triazole-4-carboxylate	-0.0012317	-3.63229	19.2177	level3	mzCloud	NA	NA	NA	NA	NA	NA	NA	NA	NA	Non-significant	9.23476e+06	9.28438e+06	9.43312e+06	9.32928e+06	8.97853e+06	9.08133e+06	9.06784e+06	8.88408e+06	8.93016e+06	8.79398e+06	5.95147e+06	1.59398e+07	1.20427e+07	1.63776e+06	6.37963e+06	1.30596e+07	3.87184e+07	5.72032e+06	8.92854e+06	9.27339e+06	7.87498e+06	1.02985e+07	2.21052e+06	3.99989e+06
4.34_214.15514	0.79176	0.416233	0.527566	0.287354	acute:control	POS	4.34	214.155	C10 H19 N3 O2	N-isopropyl-N'-(2-oxoazepan-3-yl)urea	0.000133	0.622612	6.47277	level3	mzCloud	NA	NA	NA	NA	NA	NA	NA	NA	NA	Non-significant	502333	508230	551035	520007	515015	478337	461728	508278	473174	475526	246480	1.62221e+06	320871	300611	594172	959117	243057	631278	184707	552033	246243	315870	555331	235735
4.39_251.10274	1.5976	0.00539716	0.0152444	0.940026	acute:control	POS	4.39	251.103	C12 H14 N2 O4	5-methyl-3-(3,4,5-trimethoxyphenyl)-1,2,4-oxadiazole	0.000124	0.496998	33.562	level3	mzCloud	NA	NA	NA	NA	NA	NA	NA	NA	NA	Non-significant	273637979	2.83258e+08	2.77567e+08	2.7389e+08	2.75998e+08	2.6529e+08	2.65717e+08	2.73166e+08	2.76639e+08	2.73613e+08	1.72439e+08	3.59216e+08	2.53396e+08	1.47237e+08	3.25286e+08	230166434	3.42661e+08	2.58529e+08	3.14325e+08	1.24193e+08	1.54996e+08	2.40913e+08	3.27003e+08	3.56332e+08
4.39_523.18129	2.22828	0.0371457	0.0778036	1.13707	acute:control	POS	4.39	523.181	C25 H30 O12	NP-015864	0.000283	0.542308	5.29275	level3	mzCloud	NA	NA	NA	NA	NA	NA	NA	NA	NA	Non-significant	923610	1.03468e+06	997742	901730	966991	887019	651938	568482	637596	610632	324282	1.82582e+06	755817	126828	1.38208e+06	475977	1.42785e+06	840062	626045	114107	166438	380727	1.16541e+06	1.86812e+06
4.437_309.13428	0.316291	0.000140436	0.00083973	1.70002	acute:control	NEG	4.437	309.134	C15 H20 O4	NP-009815	46.0054	174173	48.3508	level3	mzCloud	NA	NA	NA	NA	NA	NA	NA	NA	NA	Down	446964	447252	401965	434362	393456	425458	414910	418018	462486	390252	533949	375081	1.23919e+06	528181	767992	232102	464911	290673	1.05433e+06	291039	487345	60514.8	164145	94930.8
4.44_279.17030	2.5056	9.9e-05	0.000633215	1.44007	acute:control	POS	4.44	279.17	C15 H24 N2 O4	{3-[(3-{[4-(Hydroxymethyl)cyclohexyl]amino}-3-oxetanyl)methyl]-1,2-oxazol-5-yl}methanol	-18.0106	-60810.9	47.1814	level3	mzCloud	NA	NA	NA	NA	NA	NA	NA	NA	NA	Up	894447	876218	861468	867993	906122	899153	899244	845360	867570	875140	489932	1.39284e+06	764944	473281	432962	429090	732998	698137	315957	559794	298100	983681	928608	3.37143e+06
4.481_201.15999	0.832129	0.100517	0.175725	0.488679	acute:control	POS	4.481	201.16	C10 H20 N2 O2	N'1-(2,2-dimethylpropanoyl)-2,2-dimethylpropanohydrazide	0.000231	1.1527	15.4069	level3	mzCloud	NA	NA	NA	NA	NA	NA	NA	NA	NA	Non-significant	1.43181e+06	1.41895e+06	1.43867e+06	1.46521e+06	1.40208e+06	1.42296e+06	1.39988e+06	1.28469e+06	1.33892e+06	1.41197e+06	1.26245e+06	1.69988e+06	1.73517e+06	1.66225e+06	1.81157e+06	2.46634e+06	1.19868e+06	1.45054e+06	1.34169e+06	2.11527e+06	1.91284e+06	2.04942e+06	1.37518e+06	1.11113e+06
4.624_186.05272	0.849284	0.223018	0.331357	0.325266	acute:control	POS	4.624	186.053	C9 H9 N O2	indoline-2-carboxylic acid	21.9821	134807	49.3106	level3	mzCloud	NA	NA	NA	NA	NA	NA	NA	NA	NA	Non-significant	8.32096e+06	8.55285e+06	8.47956e+06	8.6173e+06	8.57035e+06	8.97111e+06	6.07366e+06	5.97746e+06	5.90565e+06	1.12478e+07	8.16088e+06	5.55395e+06	9.88801e+06	9.966e+06	7.40841e+06	8.25881e+06	6.78355e+06	1.66563e+07	7.18926e+06	1.13909e+07	7.74057e+06	7.65929e+06	5.82323e+06	4.25799e+06
4.696_307.07894	1.01839	0.516187	0.619371	0.307644	acute:control	POS	4.696	307.079	C11 H16 N4 O4	(2,6-dimethylmorpholino)(1-methyl-5-nitro-1H-pyrazol-4-yl)methanone	37.9545	141559	48.9049	level3	mzCloud	NA	NA	NA	NA	NA	NA	NA	NA	NA	Non-significant	1.05958e+07	1.08193e+07	1.05517e+07	1.02886e+07	1.03854e+07	1.03952e+07	9.94883e+06	9.828e+06	10051368	9.73914e+06	7.29384e+06	1.10265e+07	1.35392e+07	1.00695e+07	4.97939e+06	5.04939e+06	1.52468e+07	7.7151e+06	1.40829e+07	1.60286e+07	1.9153e+07	4.07615e+06	1.21442e+07	1.47267e+07
4.696_369.04950	1.138	0.723782	0.79243	0.17701	acute:control	POS	4.696	369.05	C16 H17 Cl N2 O2 S2	N1-[[(4-chlorophenethyl)amino](methylthio)methylidene]benzene-1-sulfonamide	0.000225	0.611478	13.4793	level3	mzCloud	NA	NA	NA	NA	NA	NA	NA	NA	NA	Non-significant	1.36665e+06	1.39567e+06	1.38961e+06	1.42347e+06	1.38745e+06	1.37627e+06	1.29854e+06	1.35484e+06	1.38877e+06	1.29045e+06	923149	1.2255e+06	1.59258e+06	1.36918e+06	636886	700545	1.84489e+06	930358	1.79321e+06	1.90173e+06	2.41528e+06	543960	1.72922e+06	1.91456e+06
4.696_591.16935	0.98077	0.29887	0.417395	0.685788	acute:control	POS	4.696	591.169	C26 H32 O14	Methyl (1S,4aR,6S,7R,7aS)-1-(?D-glucopyranosyloxy)-4a,7-dihydroxy-6-{[(2E)-3-(4-hydroxyphenyl)-2-propenoyl]oxy}-7-methyl-1,4a,5,6,7,7a-hexahydrocyclopenta[c]pyran-4-carboxylate	21.9829	38690	12.0547	level3	mzCloud	NA	NA	NA	NA	NA	NA	NA	NA	NA	Non-significant	444350	460152	402079	404519	419749	407788	332022	260857	317353	289714	218503	728721	792039	278826	96999.6	59766.4	977839	237578	984740	918957	1.23898e+06	41552.1	505836	1.0295e+06
4.812_217.01749	0.765894	0.187573	0.28732	0.517621	acute:control	NEG	4.812	217.017	C11 H7 Cl N2 O	NP-006226	7.27e-05	0.333413	47.3576	level3	mzCloud	NA	NA	NA	NA	NA	NA	NA	NA	NA	Non-significant	659839	642318	665650	658733	687018	621873	647996	674578	624020	614889	559499	877276	935382	438994	775759	692833	1.05083e+06	1.91556e+06	621070	480731	556596	814431	749063	861037
4.92_343.08567	1.00364	0.985503	0.989331	0.0688112	acute:control	NEG	4.92	343.086	C14 H15 F3 N4 O S	N-[3-(3-hydroxy-4H-pyrazol-4-yl)propyl]-N'-[3-(trifluoromethyl)phenyl]thiourea	0.00107612	3.12741	14.5611	level3	mzCloud	NA	NA	NA	NA	NA	NA	NA	NA	NA	Non-significant	2.29357e+06	2.23914e+06	2.22883e+06	2.23482e+06	2.26608e+06	2.21932e+06	2.194e+06	2.17195e+06	2.13059e+06	2.13892e+06	2.15471e+06	2.94622e+06	3.23258e+06	1.62033e+06	1.53964e+06	2.75788e+06	3.54143e+06	3.7263e+06	2.31926e+06	1.66413e+06	1.35283e+06	3.08113e+06	2.06091e+06	4.25045e+06
5.04_195.13813	0.765788	0.36034	0.477171	0.400927	acute:control	POS	5.04	195.138	C12 H22 O4	NP-004036	-18.0104	-78254.3	44.5009	level3	mzCloud	NA	NA	NA	NA	NA	NA	NA	NA	NA	Non-significant	817747	632804	696646	677659	880140	830419	755349	802921	551228	662952	604153	1.6726e+06	503004	406524	1.00409e+06	944351	2.23644e+06	1.03309e+06	1.09967e+06	116596	191854	514113	694616	1.40142e+06
5.086_217.10727	1.18516	0.0363218	0.076284	0.506663	acute:control	POS	5.086	217.107	C11 H12 N4 O	3-methyl-4-[2-(2-methylphenyl)hydrazono]-4,5-dihydro-1H-pyrazol-5-one	-0.00111462	-5.15785	59.7121	level3	mzCloud	NA	NA	NA	NA	NA	NA	NA	NA	NA	Non-significant	3.30377e+06	3.36431e+06	3.16069e+06	3.35412e+06	3.27238e+06	3.31375e+06	3.25798e+06	3.48639e+06	3.59561e+06	3.55814e+06	24834.5	37679	24577.8	49231	24686.2	30117.7	27855.5	25414.7	25975.9	26581.5	26509.1	33319.1	43908.8	25304.6
5.091_243.11288	1.28037	0.616695	0.706617	0.232275	acute:control	POS	5.091	243.113	C14 H14 N2 O2	3-Isopropyl-3-methyl-2,5-dihydro-3H-imidazo[2,1-a]isoindole-2,5-dione	8e-05	0.330454	44.2984	level3	mzCloud	NA	NA	NA	NA	NA	NA	NA	NA	NA	Non-significant	673142	680331	605903	651678	589113	537891	583927	608399	648290	672302	308583	1.05445e+06	301705	801021	386813	688390	243183	798978	1.0883e+06	575717	523130	2.04063e+06	482203	1.52094e+06
5.14_204.12315	0.549024	0.0341806	0.0725734	0.788906	acute:control	POS	5.14	204.123	C9 H14 O4	NP-003459	17.0267	91497.5	48.4056	level3	mzCloud	NA	NA	NA	NA	NA	NA	NA	NA	NA	Non-significant	1.04249e+06	1.02478e+06	1.00341e+06	1.00278e+06	953046	937027	1.00873e+06	965388	918156	956792	794552	3.99808e+06	1.26217e+06	693398	568997	722969	1.70905e+06	1.84871e+06	1.26713e+06	616867	688826	408841	995105	1.88671e+06
5.234_187.14433	1.42399	0.0545481	0.106666	0.709591	acute:control	POS	5.234	187.144	C18 H36 N4 O4	ILK	-186.137	-499999	37.3165	level3	mzCloud	NA	NA	NA	NA	NA	NA	NA	NA	NA	Non-significant	1.63061e+06	1.61054e+06	1.57299e+06	1.62323e+06	1.61806e+06	1.59029e+06	1.58938e+06	1.55672e+06	1.56012e+06	1.58955e+06	2.31401e+06	1.78515e+06	1.699e+06	738941	2.49748e+06	1.32043e+06	1.5134e+06	2.06745e+06	369457	1.44436e+06	882069	2.44523e+06	3.26086e+06	2.98023e+06
5.245_238.10751	0.548447	0.0523094	0.103068	0.752791	acute:control	POS	5.245	238.108	C12 H15 N O4	2-acetamido-3-(4-methoxyphenyl)propanoic acid	0.000129	0.542672	39.189	level3	mzCloud	NA	NA	NA	NA	NA	NA	NA	NA	NA	Non-significant	792110	780450	758353	863019	792319	730352	810435	753408	800026	808276	576759	3.17617e+06	924332	449989	486465	680557	1.7485e+06	1.63777e+06	837294	444758	493975	265251	729195	1.49496e+06
5.271_337.03867	0.634798	0.171294	0.266865	0.563136	acute:control	NEG	5.271	337.039	C18 H11 Cl N2 O3	2-(4-chlorobenzoyl)-3-[(3-oxo-1,3-dihydroisobenzofuran-5-yl)amino]acrylonitrile	0.000127	0.374224	49.7337	level3	mzCloud	NA	NA	NA	NA	NA	NA	NA	NA	NA	Non-significant	696240	650884	706668	681751	654681	703299	694653	707072	710840	716941	214852	1.64094e+06	897924	727184	593411	683608	1.05176e+06	2.58231e+06	662330	159469	404306	581382	267522	1.62705e+06
5.272_168.06560	2.58727	0.000422573	0.00196385	1.51989	acute:control	POS	5.272	168.066	C8 H9 N O3	2-(3,4-dihydroxyphenyl)acetamide	8.05e-05	0.481848	18.5791	level3	mzCloud	NA	NA	NA	NA	NA	NA	NA	NA	NA	Up	737585	650096	674579	675391	678550	674373	703956	637656	660114	667324	227787	1.6983e+06	311663	184545	284024	577835	1.07834e+06	335178	534857	576465	361783	1.03568e+06	620922	1.36355e+06
5.308_357.10132	1.15638	0.232218	0.342945	0.385801	acute:control	NEG	5.308	357.101	C10 H13 N3 O3 S	methyl 3-(methylamino)-2-[(4-methyl-1,2,3-thiadiazol-5-yl)carbonyl]but-2-enoate	103.041	403974	46.4592	level3	mzCloud	NA	NA	NA	NA	NA	NA	NA	NA	NA	Non-significant	2.73236e+06	2.68372e+06	2.68622e+06	2.7516e+06	2.80492e+06	2.69574e+06	2.67833e+06	2.83178e+06	2.85563e+06	2.5296e+06	1.52649e+06	3.76123e+06	3.79913e+06	2.78841e+06	1.93648e+06	3.06479e+06	3.40204e+06	2.43991e+06	4.15599e+06	2.77448e+06	1.95833e+06	3.28865e+06	3.22525e+06	5.41631e+06
5.322_194.08145	1.27763	0.165031	0.258405	0.520266	acute:control	POS	5.322	194.081	C10 H11 N O3	N1-(2,3-dihydro-1,4-benzodioxin-6-yl)acetamide	0.000282	1.4588	54.4368	level3	mzCloud	NA	NA	NA	NA	NA	NA	NA	NA	NA	Non-significant	554422	584027	519529	525139	540128	553839	560230	582638	513550	533599	587383	432211	559764	272846	390004	559988	1.78803e+06	496242	661993	463933	430755	861674	525288	627008
5.369_181.08581	0.209334	2.3e-08	9.65e-07	2.08929	acute:control	POS	5.369	181.086	C10 H14 O4	5,8-dihydroxy-10-methyl-5,8,9,10-tetrahydro-2H-oxecin-2-one	-0.000106	-0.536682	78.8674	level3	mzCloud	NA	NA	NA	NA	NA	NA	NA	NA	NA	Down	2.43763e+06	2.59576e+06	2.48075e+06	2.43857e+06	2.57919e+06	2.44088e+06	2.2966e+06	2.3442e+06	2.3353e+06	2.42529e+06	3.2182e+06	5.37125e+06	5.85939e+06	3.37847e+06	3.06738e+06	3.12283e+06	4.93311e+06	2.15689e+06	5.14191e+06	5.04084e+06	5.52234e+06	554032	549129	1.05603e+06
5.428_229.07472	1.03599	0.863559	0.900533	0.0806	acute:control	POS	5.428	229.075	C8 H12 N4 O2 S	N4-methyl-6-(isopropylthio)-5-nitropyrimidin-4-amine	-0.000649	-2.84474	27.5425	level3	mzCloud	NA	NA	NA	NA	NA	NA	NA	NA	NA	Non-significant	1.65065e+06	1.70642e+06	1.73292e+06	1.80315e+06	1.90422e+06	1.89172e+06	2.10403e+06	2.1072e+06	2.2308e+06	2.33579e+06	209490	201738	84348.5	206804	192541	105226	198842	254338	133582	170466	238056	237091	153462	79415.9
5.496_785.41422	1.5626	0.00211644	0.00707753	0.861612	acute:control	POS	5.496	785.414	C36 H64 O18	NP-018249	-0.00231873	-2.95602	29.4706	level3	mzCloud	NA	NA	NA	NA	NA	NA	NA	NA	NA	Non-significant	814000	883886	807333	745426	746323	702893	835628	834385	829351	893349	817287	676251	681875	716985	657292	729133	971268	988360	540215	728470	662774	1.33206e+06	1.84951e+06	1.77779e+06
5.498_780.45859	1.56597	0.00195849	0.00666977	0.858297	acute:control	POS	5.498	780.459	C41 H62 O13	NP-022233	17.0323	22339.8	33.6684	level3	mzCloud	NA	NA	NA	NA	NA	NA	NA	NA	NA	Non-significant	1.12785e+06	1.19806e+06	1.14827e+06	1.10759e+06	1.07914e+06	1.06926e+06	1.20403e+06	1.08516e+06	1.22966e+06	1.3746e+06	1.28065e+06	888201	996623	1.00533e+06	946480	1.09288e+06	1.3779e+06	1.28613e+06	798407	1.02225e+06	977952	1.96073e+06	2.54099e+06	2.49025e+06
5.499_313.10680	0.952117	0.57822	0.673481	0.199121	acute:control	POS	5.499	313.107	C18 H16 O5	5,6-dimethoxy-2-(2-methoxyphenyl)-4H-chromen-4-one	-0.000253	-0.811271	39.1455	level3	mzCloud	NA	NA	NA	NA	NA	NA	NA	NA	NA	Non-significant	692642	756865	692681	654518	684860	707578	661238	682327	671757	729455	509906	1.53698e+06	1.06754e+06	147471	954654	630554	743246	694215	1.05173e+06	232831	346161	874177	272092	1.87064e+06
5.502_433.11393	1.08013	0.958626	0.970728	0.120896	acute:control	NEG	5.502	433.114	C21 H22 O10	4H-1-Benzopyran-4-one, 6-?D-glucopyranosyl-2,3-dihydro-5,7-dihydroxy-2-(4-hydroxyphenyl)-, (S)-	-9.48e-05	-0.218466	36.3211	level3	mzCloud	NA	NA	NA	NA	NA	NA	NA	NA	NA	Non-significant	760192	693061	745731	747936	725965	746370	688783	726431	698123	699048	252610	1.41003e+06	304342	1.0146e+06	1.46743e+06	571679	953846	1.49899e+06	447071	288669	86639.4	696820	797530	1.52337e+06
5.561_263.09128	0.858495	0.60463	0.695925	0.157584	acute:control	POS	5.561	263.091	C14 H14 O5	3-(3-furylmethylidene)-1,5-dioxaspiro[5.5]undecane-2,4-dione	-0.000122	-0.4654	43.9864	level3	mzCloud	NA	NA	NA	NA	NA	NA	NA	NA	NA	Non-significant	696465	659539	675798	670640	700505	670382	675934	631074	654457	684458	358928	370435	437131	172977	982571	1.68257e+06	2.10647e+06	755831	634410	1.1477e+06	466121	454364	102958	411916
5.81_292.01120	1.32823	0.0941767	0.166708	0.725661	acute:control	POS	5.81	292.011	C8 H4 F3 N5 O2 S	5-nitro-2-{[5-(trifluoromethyl)-4H-1,2,4-triazol-3-yl]thio}pyridine	0.000144	0.493812	24.2077	level3	mzCloud	NA	NA	NA	NA	NA	NA	NA	NA	NA	Non-significant	796350	837792	844032	838987	897517	840073	1.04392e+06	1.34557e+06	1.31096e+06	1.34081e+06	1.15231e+06	590693	1.09691e+06	2.50291e+06	669766	1.22498e+06	798946	342262	194562	1.3277e+06	514986	1.4527e+06	776606	789395
5.815_432.07701	1.426	0.116088	0.197441	0.883291	acute:control	POS	5.815	432.077	C18 H17 Cl F3 N3 O2 S	N1-{4-[3-chloro-5-(trifluoromethyl)-2-pyridyl]-1lambda~4~,4-thiazinan-1-yliden}-2-methoxybenzamide	0.00152404	3.53549	31.5357	level3	mzCloud	NA	NA	NA	NA	NA	NA	NA	NA	NA	Non-significant	952184	982211	959917	1.01619e+06	946644	947448	941505	797280	902471	865454	1.78587e+06	404895	1.19942e+06	3.28011e+06	648130	1.26522e+06	550422	133874	72361.8	1.30584e+06	191729	1.2544e+06	827738	941889
5.816_274.03865	1.48974	0.0440435	0.0891992	0.826167	acute:control	POS	5.816	274.039	C11 H13 N3 O S	5-(isopropylthio)-4-phenyl-4H-1,2,4-triazol-3-ol	37.9534	161450	14.9365	level3	mzCloud	NA	NA	NA	NA	NA	NA	NA	NA	NA	Non-significant	1.96953e+06	2.17462e+06	2.14019e+06	2.21157e+06	2.04261e+06	2.24996e+06	1.9957e+06	1.94029e+06	1.94877e+06	1.83932e+06	3.01659e+06	1.13286e+06	2.14313e+06	3.84971e+06	1.71169e+06	2.46775e+06	1.29766e+06	783917	538074	2.51404e+06	840607	2.46773e+06	2.15147e+06	1.95166e+06
5.816_417.11240	1.72608	0.0753933	0.138628	0.979596	acute:control	POS	5.816	417.112	C19 H22 O9	7-hydroxy-5-methyl-2-(2-oxopropyl)-8-[3,4,5-trihydroxy-6-(hydroxymethyl)oxan-2-yl]-4H-chromen-4-one	21.9787	55765.7	42.2951	level3	mzCloud	NA	NA	NA	NA	NA	NA	NA	NA	NA	Non-significant	747895	748915	757150	786232	779723	822261	651859	320051	458670	439820	1.44839e+06	218672	668156	1.76779e+06	626960	775411	250440	149234	73346.4	778600	91813.9	728832	678041	811842
5.818_278.03213	1.27952	0.109889	0.189475	0.670398	acute:control	POS	5.818	278.032	C12 H10 Cl N3 O4	methyl 1-(2-chloro-6-methylphenyl)-4-hydroxyimino-5-oxo-4,5-dihydro-1H-pyrazole-3-carboxylate	-18.0111	-61047.2	41.7275	level3	mzCloud	NA	NA	NA	NA	NA	NA	NA	NA	NA	Non-significant	1.31337e+06	1.38921e+06	1.36789e+06	1.41279e+06	1.4196e+06	1.39516e+06	1.62488e+06	2.10037e+06	2.05361e+06	1.91974e+06	1.91441e+06	1.0476e+06	1.7432e+06	4.2464e+06	1.09204e+06	1934827	1.19373e+06	597616	384520	2.03894e+06	840152	2.29e+06	1.34682e+06	1.2375e+06
5.874_367.04933	1.52477	0.512508	0.616069	0.428453	acute:control	NEG	5.874	367.049	C15 H11 F3 N4 O2 S	N'1-quinoxalin-2-yl-2-(trifluoromethyl)benzene-1-sulfonohydrazide	0.00113035	3.07115	23.3788	level3	mzCloud	NA	NA	NA	NA	NA	NA	NA	NA	NA	Non-significant	1.38386e+06	1.29337e+06	1.34903e+06	1.30854e+06	1.36206e+06	1.3543e+06	1.32429e+06	1.33367e+06	1.17319e+06	1.36695e+06	1.05407e+06	1.25446e+06	634827	1.35378e+06	1.40291e+06	1.42695e+06	1.85994e+06	1.49575e+06	950312	754351	112033	2.54261e+06	1.52012e+06	4.20412e+06
5.932_222.05840	2.0264	0.0103867	0.0263032	1.12261	acute:control	POS	5.932	222.058	C11 H11 N O2 S	O-Methyl N-(3-phenylallanoyl)carbamothioate	7e-05	0.316505	12.2329	level3	mzCloud	NA	NA	NA	NA	NA	NA	NA	NA	NA	Up	1.88055e+06	1.9314e+06	1.88427e+06	1.9285e+06	1.83605e+06	1.94374e+06	1.92435e+06	1.93459e+06	2.07848e+06	2.07435e+06	2.73216e+06	3.18458e+06	1.87616e+06	1.27633e+06	768639	1.20769e+06	2.13911e+06	442567	348343	1.73727e+06	1.35492e+06	3.8098e+06	3.1054e+06	3.0632e+06
6.034_288.21674	0.579335	0.00492336	0.0141554	1.05462	acute:control	POS	6.034	288.217	C15 H26 O4	NP-002676	17.0264	63017.8	35.0466	level3	mzCloud	NA	NA	NA	NA	NA	NA	NA	NA	NA	Down	1.25943e+06	1.29568e+06	1.20562e+06	1.21574e+06	1.2071e+06	1.21788e+06	1.09663e+06	1.21083e+06	1.21867e+06	1.19807e+06	934088	2.72104e+06	1.42027e+06	1.12667e+06	908915	1.24661e+06	1.56073e+06	1.7059e+06	1.15865e+06	731233	1.36047e+06	460550	1.86657e+06	1.55307e+06
6.17_225.11223	0.674555	0.00507906	0.0145402	0.85606	acute:control	POS	6.17	225.112	C12 H18 O5	NP-016724	-18.0105	-74388	58.1678	level3	mzCloud	NA	NA	NA	NA	NA	NA	NA	NA	NA	Non-significant	644211	567546	605707	588284	582018	528879	564148	617036	532931	597678	635625	1.17242e+06	1.12421e+06	1.07204e+06	810496	695777	626810	642543	585570	1.07795e+06	753331	561515	598574	424908
6.204_325.01781	1.48257	0.0187986	0.0435948	0.827734	acute:control	POS	6.204	325.018	C12 H9 F3 N2 O3	methyl 5-hydroxy-1-[4-(trifluoromethyl)phenyl]-1H-pyrazole-3-carboxylate	37.954	132680	13.4447	level3	mzCloud	NA	NA	NA	NA	NA	NA	NA	NA	NA	Non-significant	919087	912847	856858	805643	821281	815897	828555	805477	815816	791212	983129	1.00053e+06	1.00192e+06	623101	372661	1.36047e+06	1.18494e+06	382096	833375	798593	357171	1.01598e+06	1.52243e+06	1.46325e+06
6.277_183.09934	0.805247	0.102283	0.178076	0.477352	acute:control	POS	6.277	183.099	C8 H16 O3	NP-018661	21.9821	137294	57.1775	level3	mzCloud	NA	NA	NA	NA	NA	NA	NA	NA	NA	Non-significant	6.44169e+06	6.32532e+06	6.54575e+06	6.37183e+06	6.54813e+06	6.10546e+06	6.67205e+06	6.03092e+06	6.52045e+06	6.16242e+06	6.01197e+06	1.33139e+07	7.92417e+06	7.15935e+06	7.33657e+06	5.53998e+06	6.4508e+06	9.5282e+06	1.03729e+07	5.19588e+06	6.23814e+06	4.21804e+06	8.2841e+06	6.24524e+06
6.313_223.09657	0.652626	0.00623967	0.0170847	0.886918	acute:control	POS	6.313	223.097	C12 H16 O5	5-hydroxy-4-[3-(2-hydroxypropan-2-yl)oxiran-2-yl]-1-methyl-7-oxabicyclo[4.1.0]hept-3-en-2-one	-9.89e-06	-0.0412074	51.9041	level3	mzCloud	NA	NA	NA	NA	NA	NA	NA	NA	NA	Non-significant	2.29922e+06	2.24921e+06	2.32157e+06	2.36941e+06	2.32386e+06	2.22998e+06	2.06241e+06	2.06339e+06	2.22035e+06	2.25853e+06	3.08463e+06	3.16277e+06	5.06056e+06	2.16744e+06	3.7664e+06	3.80169e+06	2.25291e+06	2.91403e+06	2.75177e+06	1.90705e+06	1.84733e+06	1.65186e+06	2.33484e+06	1.6109e+06
6.487_330.13684	0.312646	0.0330788	0.0705237	1.08726	acute:control	POS	6.487	330.137	C18 H20 Cl N3 O	2-chloro-N-[4-(4-methylpiperazino)phenyl]benzamide	4.97e-05	0.151018	21.5024	level3	mzCloud	NA	NA	NA	NA	NA	NA	NA	NA	NA	Non-significant	1.00578e+06	1.01501e+06	955314	980986	974135	968021	955560	937971	899091	971786	425508	2.6518e+06	630967	2.65219e+06	818749	308777	330401	430693	372740	7.91648e+06	1.8581e+06	269432	157280	188864
6.713_241.14098	1.59085	0.00355566	0.0109109	0.842734	acute:control	POS	6.713	241.141	C9 H16 N6 O2	Decarbamoyloxysaxitoxin	0.000226	0.941797	50.3495	level3	mzCloud	NA	NA	NA	NA	NA	NA	NA	NA	NA	Non-significant	6.07382e+06	6.05488e+06	6.10791e+06	6.22294e+06	6.08386e+06	6.37062e+06	6.06886e+06	5.74447e+06	5.57055e+06	5.87907e+06	3.89537e+06	5.47883e+06	5.39555e+06	4.97916e+06	5.85642e+06	5.00285e+06	4.99769e+06	3.18698e+06	5.42534e+06	7.62693e+06	5.63286e+06	1.08323e+07	7.07343e+06	5.13913e+06
6.755_347.12833	0.369947	0.0574075	0.110951	1.00033	acute:control	POS	6.755	347.128	C17 H19 Cl N4 O2	1-{[2-({[(4-chloroanilino)carbonyl]oxy}imino)cyclohexyl]methyl}-1H-imidazole	0.00139632	4.0342	52.412	level3	mzCloud	NA	NA	NA	NA	NA	NA	NA	NA	NA	Non-significant	352208	362785	317690	342569	295368	309516	294052	258662	211850	253455	90475.9	1.18652e+06	622104	498843	520144	109844	379307	652081	646781	34342.2	35667.2	98264	618840	323847
6.796_315.12300	0.404836	0.434318	0.544525	0.468693	acute:control	POS	6.796	315.123	C18 H18 O5	2-methyl-5-{2-[2-(4-methyl-3,6-dioxocyclohexa-1,4-dienyl)ethoxy]ethyl}benzo-1,4-quinone	0.000298	0.949053	34.5522	level3	mzCloud	NA	NA	NA	NA	NA	NA	NA	NA	NA	Non-significant	16692.9	16050.4	15776	16467.9	17309.8	15676.6	16873.2	17039.5	16783.3	18121.5	15784.3	5.24786e+06	15009	17871.6	2.30584e+06	17279.2	15217.9	1.96353e+06	14384.3	16210.9	15879.5	20991.2	19303	3.69967e+06
6.815_207.10127	0.27866	0.687381	0.763173	0.127971	acute:control	POS	6.815	207.101	C12 H14 O3	Ethyl methylphenylglycidate	-21.9823	-106662	73.2033	level3	mzCloud	NA	NA	NA	NA	NA	NA	NA	NA	NA	Non-significant	133688	157223	89925.9	132547	114820	119076	118444	71644.3	163358	67391.5	63167.7	1.47174e+06	33187.3	62777.5	454763	72637.1	108888	3.96238e+06	112310	78912.1	70147.3	44733.9	240015	483843
6.826_307.20109	0.988727	0.542484	0.641859	0.35179	acute:control	POS	6.826	307.201	C17 H26 N2 O3	O1-(2,2-dimethylpropanoyl)-2-[4-(tert-butyl)phenoxy]ethanehydroximamide	-0.000525	-1.71533	18.0695	level3	mzCloud	NA	NA	NA	NA	NA	NA	NA	NA	NA	Non-significant	873553	882757	885848	883442	885324	813647	848605	759664	767067	743020	285507	367676	1.29249e+06	819071	684358	235135	1.24677e+06	196786	1.39813e+06	186008	231286	527684	648091	2.50403e+06
6.88_217.11833	1.56576	8.26e-06	9.87e-05	1.0024	acute:control	POS	6.88	217.118	C10 H12 N6	7-(1-pyrrolidinyl)pyrimido[4,5-d]pyrimidin-4-amine	-0.0012894	-5.96633	46.3398	level3	mzCloud	NA	NA	NA	NA	NA	NA	NA	NA	NA	Up	3.4326e+06	3.39925e+06	3.51687e+06	3.44527e+06	3.42713e+06	3.61241e+06	3.52053e+06	3.64494e+06	3.69584e+06	3.57722e+06	2.90678e+06	2.73932e+06	3.27339e+06	3.13748e+06	3.02916e+06	3.79229e+06	2.76818e+06	3.57705e+06	3.20822e+06	3.65605e+06	3.5259e+06	5.03791e+06	4.75658e+06	3.3955e+06
7.072_512.26803	5.16065	0.00204754	0.00691231	1.67977	acute:control	NEG	7.072	512.268	C24 H33 N7 O3	1-(5-{5-[(2S)-1-(1-Acetyl-4-piperidinyl)-2-pyrrolidinyl]-1,2,4-oxadiazol-3-yl}-2-pyridinyl)-4-piperidinecarboxamide	46.0108	98468.5	28.2624	level3	mzCloud	NA	NA	NA	NA	NA	NA	NA	NA	NA	Up	1.05994e+07	1.01072e+07	1.02591e+07	1.10764e+07	1.06542e+07	1.07763e+07	1.05991e+07	1.03525e+07	1.04516e+07	1.05707e+07	2.68183e+06	1.05726e+07	2.46015e+06	3.62275e+06	3.066e+06	1.04106e+06	2.29126e+06	6.27991e+06	7.38877e+06	505940	713094	7.57391e+06	5.86178e+06	3.84927e+07
7.21_428.27938	3.83614	0.0188824	0.0437237	1.30524	acute:control	POS	7.21	428.279	C25 H35 N5	1-Methyl-N-{[(2R,4S,5R)-5-(2-methyl-6-phenyl-4-pyrimidinyl)-1-azabicyclo[2.2.2]oct-2-yl]methyl}-4-piperidinamine	21.9829	54239.9	54.2027	level3	mzCloud	NA	NA	NA	NA	NA	NA	NA	NA	NA	Up	676436	663637	705903	704069	649931	620191	610799	634545	749878	651466	545421	290260	113367	323846	560446	307491	550965	49370.3	305821	54124.7	51199.9	340906	435913	2.2043e+06
7.474_223.06374	1.48481	0.0479556	0.0960351	0.723011	acute:control	POS	7.474	223.064	C11 H11 Cl N2 O	4-(4-chlorophenoxy)-3,5-dimethyl-1H-pyrazole	0.000471	2.12155	55.086	level3	mzCloud	NA	NA	NA	NA	NA	NA	NA	NA	NA	Non-significant	3.39567e+07	2.17815e+07	3.2722e+07	3.37763e+07	3.32339e+07	2.2145e+07	2.28295e+07	3.44249e+07	3.62128e+07	3.75187e+07	3.28276e+06	1.37062e+06	2.58463e+06	1.56415e+06	1.79915e+06	3.16074e+06	2.46073e+06	2.80607e+06	510463	1.86257e+06	3.15676e+06	2.30142e+06	2.54667e+06	2.59147e+06
7.573_269.09473	3.29028	0.129156	0.214967	0.839352	acute:control	NEG	7.573	269.095	C15 H14 N2 O3	methyl 3-[(anilinocarbonyl)amino]benzoate	0.00156097	5.77923	9.72048	level3	mzCloud	NA	NA	NA	NA	NA	NA	NA	NA	NA	Non-significant	129832	126411	123286	131740	130556	126697	129359	128781	132028	123670	46092.7	65180	39873.5	40600.2	47974.6	78715.7	37044.4	100541	316393	20492	15820.4	150490	44840.5	231989
7.592_315.15624	1.6638	0.163965	0.257604	0.671006	acute:control	POS	7.592	315.156	C19 H22 O4	7-{[(2E)-5-hydroxy-3,7-dimethylocta-2,6-dien-1-yl]oxy}-2H-chromen-2-one	-0.00284808	-9.06594	59.1768	level3	mzCloud	NA	NA	NA	NA	NA	NA	NA	NA	NA	Non-significant	1.19052e+06	1.17666e+06	1.16788e+06	1.15768e+06	1.22863e+06	1.13532e+06	1.12734e+06	1.14356e+06	1.11493e+06	1.07417e+06	956375	1.22568e+06	802770	723020	867356	957728	1.54175e+06	801152	118734	512033	305465	686465	2.70976e+06	3.2806e+06
7.595_472.30298	4.02093	0.029964	0.0648037	1.24728	acute:control	POS	7.595	472.303	C28 H41 N O5	NP-008177	-0.00277134	-5.88023	58.8273	level3	mzCloud	NA	NA	NA	NA	NA	NA	NA	NA	NA	Non-significant	234846	204417	268233	224750	207677	220346	213653	215810	240239	180332	91562	75942.7	30085.2	35246.7	392467	245996	87613.2	27921.1	52590	29777.1	33827.7	97619.7	104677	1.61454e+06
[truncated: 3,935 more rows]
[truncated: 8 more columns]

## Sheet: Sheet2
Columns Number	Column Name	Comments
1	Metabolite ID	RT and mw of metabolites
2	Fold Change	Fold Change
3	p-value	p-value from t-test
4	q-value	qvalue obtained by the T-test after the pvalue is corrected by the BH method
[truncated: 22 more rows]
