# Supplementary material for: Tryptophan-Derived Metabolites and Glutamate Dynamics in Fatal Insulin Poisoning: Mendelian Randomization of Human Cohorts and Experimental Validation in Rat Models
Source: Int J Mol Sci. 2025 Apr 27;26(9):4152. doi: 10.3390/ijms26094152 (PMC12072148; doi:10.3390/ijms26094152)
Supplement: Supplementary file 1 [file ijms-26-04152-s001.zip › Supplementary Table S4.xlsx]

## Sheet: Sheet1
Table S4. Clinical Characteristics of Patients with Hypoglycemic Encephalopathy (n=519)
Category	Subcategory	Cases	Proportion/Range	Notes
Etiology	Iatrogenic/Drug-related	451	0.87	Includes insulin overdose, hypoglycemic agents
	Other etiologies	68	0.13	Alcohol-related, hepatic failure, idiopathic
Glasgow Coma Scale	Mild (13-15)	214	0.412	Normal orientation, responsive
	Moderate (9-12)	185	0.356	Confusion, responsive to pain
	Severe (≤8)	120	0.231	Deep coma, no voluntary response
Demographics	Male vs Female	289 vs 230	55.7% : 44.3%	No significant gender difference (p>0.05)
	Age (IQR)	-	38-72 years	P25=38 years, P75=72 years
